# Supplementary material for: Detection of the Candidate Genes of Economically Important Traits in Dorper Sheep Through Whole-Genome Resequencing
Source: Vet Sci. 2025 Sep 14;12(9):887. doi: 10.3390/vetsci12090887 (PMC12474449; doi:10.3390/vetsci12090887)
Supplement: Supplementary file 1 [file vetsci-12-00887-s001.zip]

Archive with 1 entries (1 files):
- vetsci-3860968-supplementary.xlsx
