# Supplementary material for: Detection of the Candidate Genes of Economically Important Traits in Dorper Sheep Through Whole-Genome Resequencing
Source: Vet Sci. 2025 Sep 14;12(9):887. doi: 10.3390/vetsci12090887 (PMC12474449; doi:10.3390/vetsci12090887)
Supplement: Supplementary file 1 [file vetsci-12-00887-s001.zip › vetsci-3860968-supplementary.xlsx]

## Sheet: Table S1
Supplementary Table S1. Summary of sequencing data
Sample ID	Breed	Raw Reads(M)	Clean Base(G)	Q30(%)	Mapping ratio(%)	Depth(×)	Accession
Dorper1	Dorper sheep	233.104	32.91	89.47	98.34	10.38	SAMN42210633
Dorper2	Dorper sheep	675.03	33.53	89.31	98.12	10.63	SAMN42210634
Dorper3	Dorper sheep	222.925	32.67	88.44	98.08	10.21	SAMN42210635
Dorper4	Dorper sheep	214.613	37.49	89.29	98.2	11.75	SAMN42210636
Dorper5	Dorper sheep	212.761	38.42	85.42	97.54	12.05	SAMN42210637
Dorper6	Dorper sheep	241.59	31.83	89.75	98.18	10.09	SAMN42210638
Dorper7	Dorper sheep	221.406	34.39	89.22	97.99	10.86	SAMN42210639
Dorper8	Dorper sheep	208.93	33.93	88.62	97.96	10.67	SAMN42210640
Dorper9	Dorper sheep	210.882	32.72	88.82	98.06	10.3	SAMN42210641
Dorper10	Dorper sheep	248.791	32.16	89.52	98.08	10.26	SAMN42210642
Dorper11	Dorper sheep	238.205	40.19	89.88	98.17	11.36	SAMN42210643
Dorper12	Dorper sheep	256.805	43.96	90.28	98.25	11.91	SAMN42210644
Dorper13	Dorper sheep	207.996	39.45	93.03	98.24	11.72	SAMN42210645
Dorper14	Dorper sheep	215.149	31.64	90.12	98.16	9.08	SAMN42210646
Dorper15	Dorper sheep	216.973	35.1	90.16	97.97	9.99	SAMN42210647
Dorper16	Dorper sheep	261.08	32.76	91.08	98.23	9.59	SAMN42210648
Dorper17	Dorper sheep	218.653	35.14	91.08	97.9	10.02	SAMN42210649
Dorper18	Dorper sheep	255.124	30.52	93.63	98.36	9.5	SAMN42210650
Dorper19	Dorper sheep	269.946	32.92	93.61	96.73	9.98	SAMN42210651
Dorper20	Dorper sheep	217.14	40.64	93.62	98.6	11.83	SAMN42210652

## Sheet: Table S2
Supplementary Table S2. Summary of 73 sheep sample information
No	Breed	Sample ID	BioProject
Ujimqin01	Ujimqin sheep	SRR16072032	PRJNA765788
Ujimqin02	Ujimqin sheep	SRR16072033	PRJNA765788
Ujimqin03	Ujimqin sheep	SRR16072034	PRJNA765788
Ujimqin04	Ujimqin sheep	SRR16072036	PRJNA765788
Ujimqin05	Ujimqin sheep	SRR16072037	PRJNA765788
Ujimqin06	Ujimqin sheep	SRR16072039	PRJNA765788
Ujimqin07	Ujimqin sheep	SRR16072040	PRJNA765788
Ujimqin08	Ujimqin sheep	SRR16072041	PRJNA765788
Ujimqin09	Ujimqin sheep	SRR16072044	PRJNA765788
Ujimqin10	Ujimqin sheep	SRR16072045	PRJNA765788
Ujimqin11	Ujimqin sheep	SRR16072046	PRJNA765788
Ujimqin12	Ujimqin sheep	SRR16072047	PRJNA765788
Ujimqin13	Ujimqin sheep	SRR16072048	PRJNA765788
Ujimqin14	Ujimqin sheep	SRR16072049	PRJNA765788
Ujimqin15	Ujimqin sheep	SRR16072050	PRJNA765788
Ujimqin16	Ujimqin sheep	SRR16072051	PRJNA765788
Ujimqin17	Ujimqin sheep	SRR16072052	PRJNA765788
Tan01	Tan sheep	SRR11657463	PRJNA624020
Tan02	Tan sheep	SRR11657464	PRJNA624020
Tan03	Tan sheep	SRR11657465	PRJNA624020
Tan04	Tan sheep	SRR11657573	PRJNA624020
Tan05	Tan sheep	SRR11657574	PRJNA624020
Tan06	Tan sheep	SRR11657575	PRJNA624020
Tan07	Tan sheep	SRR11657576	PRJNA624020
Tan08	Tan sheep	SRR11657577	PRJNA624020
Tan09	Tan sheep	SRR11657688	PRJNA624020
Tan10	Tan sheep	SRR11657689	PRJNA624020
Tan11	Tan sheep	SRR5337765	PRJNA309636
Tan12	Tan sheep	SRR5337768	PRJNA309636
Tan13	Tan sheep	SRR5337769	PRJNA309636
Tan14	Tan sheep	SRR5337770	PRJNA309636
Tan15	Tan sheep	SRR5337771	PRJNA309636
Tan16	Tan sheep	SRR5337772	PRJNA309636
Tan17	Tan sheep	SRR8561027	PRJNA521847
Tan18	Tan sheep	SRR8561029	PRJNA521847
Small-tailed Han01	Small-tailed Han sheep	SRR11657475	PRJNA624020
Small-tailed Han02	Small-tailed Han sheep	SRR11657486	PRJNA624020
Small-tailed Han03	Small-tailed Han sheep	SRR11657497	PRJNA624020
Small-tailed Han04	Small-tailed Han sheep	SRR11657529	PRJNA624020
Small-tailed Han05	Small-tailed Han sheep	SRR11657572	PRJNA624020
Small-tailed Han06	Small-tailed Han sheep	SRR11657578	PRJNA624020
Small-tailed Han07	Small-tailed Han sheep	SRR11657584	PRJNA624020
Small-tailed Han08	Small-tailed Han sheep	SRR11657603	PRJNA624020
Small-tailed Han09	Small-tailed Han sheep	SRR11657681	PRJNA624020
Small-tailed Han10	Small-tailed Han sheep	SRR11657682	PRJNA624020
Small-tailed Han11	Small-tailed Han sheep	SRR5149614	PRJNA357880
Small-tailed Han12	Small-tailed Han sheep	SRR8859390	PRJNA531155
Small-tailed Han13	Small-tailed Han sheep	SRR8859393	PRJNA531155
Small-tailed Han14	Small-tailed Han sheep	SRR8859394	PRJNA531155
Small-tailed Han15	Small-tailed Han sheep	SRR8859395	PRJNA531155
Small-tailed Han16	Small-tailed Han sheep	SRR8859396	PRJNA531155
Small-tailed Han17	Small-tailed Han sheep	SRR8859397	PRJNA531155
Small-tailed Han18	Small-tailed Han sheep	SRR8859398	PRJNA531155
Hu01	Hu sheep	SRR11657579	PRJNA624020
Hu02	Hu sheep	SRR11657580	PRJNA624020
Hu03	Hu sheep	SRR11657581	PRJNA624020
Hu04	Hu sheep	SRR11657582	PRJNA624020
Hu05	Hu sheep	SRR11657583	PRJNA624020
Hu06	Hu sheep	SRR11657683	PRJNA624020
Hu07	Hu sheep	SRR11657684	PRJNA624020
Hu08	Hu sheep	SRR11657685	PRJNA624020
Hu09	Hu sheep	SRR11657686	PRJNA624020
Hu10	Hu sheep	SRR11657687	PRJNA624020
Hu11	Hu sheep	SRR12358326	PRJNA647051
Hu12	Hu sheep	SRR12358330	PRJNA647051
Hu13	Hu sheep	SRR12358331	PRJNA647051
Hu14	Hu sheep	SRR12358335	PRJNA647051
Hu15	Hu sheep	SRR12358336	PRJNA647051
Hu16	Hu sheep	SRR12358345	PRJNA647051
Hu17	Hu sheep	SRR12358346	PRJNA647051
Hu18	Hu sheep	SRR12358348	PRJNA647051
Hu19	Hu sheep	SRR12358350	PRJNA647051
Hu20	Hu sheep	SRR12358352	PRJNA647051

## Sheet: Table S3
Supplementary Table S3. Genetic diversity of the 5 sheep breeds used in this study
Breed	Code	Sample Size	HO	HE	pi	FROH	FHOM
Dorset sheep	DOR	20	0.235709	0.245648	0.0025105	0.118834	0.040127
Ujimqin sheep	UJM	17	0.268519	0.256128	0.00262972	0.0206246	-0.04859
Tan sheep	TAN	18	0.264165	0.269982	0.00274972	0.0228888	0.021823
Small-tailed Han sheep	STH	18	0.277272	0.27571	0.00282476	0.0138578	-0.005513
Hu sheep	HUS	20	0.273165	0.27461	0.00281263	0.0193101	0.005148

## Sheet: Table S4
Supplementary Table S4. A summary of genes from FST in DOR
Chromosome	Starting position	Ending position	FST	Gene
1	75250001	75300000	0.277752	ABCA4
1	75225001	75275000	0.285091	ABCA4
1	221600001	221650000	0.266629	ABCC5
1	288425001	288475000	0.330231	ADARB1
1	288375001	288425000	0.358146	ADARB1
1	288400001	288450000	0.407507	ADARB1
1	218800001	218850000	0.287432	ADIPOQ
1	218900001	218950000	0.290801	ADIPOQ
1	218950001	219000000	0.296261	ADIPOQ
1	218825001	218875000	0.330381	ADIPOQ
1	218875001	218925000	0.335365	ADIPOQ
1	218850001	218900000	0.336609	ADIPOQ
1	11325001	11375000	0.365668	ADPRHL2
1	11275001	11325000	0.285836	AGO3
1	11300001	11350000	0.351197	AGO3
1	11325001	11375000	0.365668	AGO3
1	187100001	187150000	0.267826	ALCAM
1	186850001	186900000	0.282136	ALCAM
1	187075001	187125000	0.288303	ALCAM
1	186325001	186375000	0.310416	ALCAM
1	187150001	187200000	0.380398	ALCAM
1	187125001	187175000	0.385628	ALCAM
1	187250001	187300000	0.416343	ALCAM
1	187275001	187325000	0.416343	ALCAM
1	186275001	186325000	0.441126	ALCAM
1	186300001	186350000	0.494204	ALCAM
1	1000001	1050000	0.272888	ANKMY1
1	1025001	1075000	0.339647	ANKMY1
1	1050001	1100000	0.37035	ANKMY1
1	106075001	106125000	0.340389	APH1A
1	119575001	119625000	0.321927	ARHGAP30
1	254600001	254650000	0.285522	ARHGEF26
1	254500001	254550000	0.321595	ARHGEF26
1	254475001	254525000	0.345373	ARHGEF26
1	19950001	20000000	0.263461	ARMH1
1	19900001	19950000	0.280449	ARMH1
1	111850001	111900000	0.284493	ASH1L
1	111675001	111725000	0.285184	ASH1L
1	111725001	111775000	0.292112	ASH1L
1	111750001	111800000	0.307256	ASH1L
1	111700001	111750000	0.310302	ASH1L
1	111825001	111875000	0.332617	ASH1L
1	111775001	111825000	0.346857	ASH1L
1	111800001	111850000	0.359759	ASH1L
1	281900001	281950000	0.284389	ASTE1
1	211200001	211250000	0.267806	ATP13A3
1	211175001	211225000	0.300776	ATP13A3
1	211150001	211200000	0.345095	ATP13A3
1	212100001	212150000	0.290221	ATP13A4
1	212075001	212125000	0.292116	ATP13A4
1	282100001	282150000	0.262303	ATP2C1
1	282075001	282125000	0.297852	ATP2C1
1	247000001	247050000	0.259241	B3GALNT1
1	189475001	189525000	0.273992	BBX
1	189400001	189450000	0.295109	BBX
1	189875001	189925000	0.338481	BBX
1	189550001	189600000	0.344015	BBX
1	189625001	189675000	0.366777	BBX
1	189825001	189875000	0.379033	BBX
1	189600001	189650000	0.411043	BBX
1	189850001	189900000	0.418189	BBX
1	189575001	189625000	0.432439	BBX
1	105700001	105750000	0.399702	BOLA1
1	175425001	175475000	0.262156	BRD4
1	175400001	175450000	0.345783	BRD4
1	296200001	296250000	0.272688	BTD
1	27075001	27125000	0.297204	C1H1orf185
1	27175001	27225000	0.303392	C1H1orf185
1	27025001	27075000	0.309796	C1H1orf185
1	27050001	27100000	0.315608	C1H1orf185
1	27100001	27150000	0.320984	C1H1orf185
1	27200001	27250000	0.384084	C1H1orf185
1	27150001	27200000	0.55739	C1H1orf185
1	27125001	27175000	0.563414	C1H1orf185
1	18525001	18575000	0.305545	C1H1orf210
1	106075001	106125000	0.340389	C1H1orf54
1	289300001	289350000	0.373773	C1H21orf58
1	33100001	33150000	0.263267	C8A
1	33125001	33175000	0.294997	C8A
1	33100001	33150000	0.263267	C8B
1	33125001	33175000	0.294997	C8B
1	106075001	106125000	0.340389	CA14
1	118075001	118125000	0.310199	CASQ1
1	114825001	114875000	0.289003	CD1D
1	195225001	195275000	0.331082	CD200R1
1	195250001	195300000	0.340684	CD200R1
1	190075001	190125000	0.260387	CD47
1	189950001	190000000	0.265293	CD47
1	190125001	190175000	0.275871	CD47
1	189925001	189975000	0.29096	CD47
1	189875001	189925000	0.338481	CD47
1	190100001	190150000	0.341887	CD47
1	27025001	27075000	0.309796	CDKN2C
1	195775001	195825000	0.318918	CFAP44
1	106075001	106125000	0.340389	CIART
1	289100001	289150000	0.291727	COL6A2
1	289125001	289175000	0.41988	COL6A2
1	289200001	289250000	0.452496	COL6A2
1	289175001	289225000	0.533594	COL6A2
1	289150001	289200000	0.566386	COL6A2
1	295100001	295150000	0.272443	COL6A6
1	295075001	295125000	0.287405	COL6A6
1	296125001	296175000	0.26193	COLQ
1	296150001	296200000	0.2814	COLQ
1	296075001	296125000	0.306476	COLQ
1	296100001	296150000	0.310209	COLQ
1	296175001	296225000	0.314276	COLQ
1	118200001	118250000	0.279998	COPA
1	118150001	118200000	0.303903	COPA
1	118175001	118225000	0.318475	COPA
1	118125001	118175000	0.383137	COPA
1	118100001	118150000	0.390173	COPA
1	178675001	178725000	0.260125	CPOX
1	178700001	178750000	0.409802	CPOX
1	178725001	178775000	0.473733	CPOX
1	178750001	178800000	0.502008	CPOX
1	29350001	29400000	0.353916	CPT2
1	54800001	54850000	0.273459	CRYZ
1	54850001	54900000	0.292472	CRYZ
1	54825001	54875000	0.324731	CRYZ
1	8725001	8775000	0.279248	CSMD2
1	16125001	16175000	0.32349	CTPS1
1	29350001	29400000	0.353916	CZIB
1	111850001	111900000	0.284493	DAP3
1	111825001	111875000	0.332617	DAP3
1	118075001	118125000	0.310199	DCAF8
1	118125001	118175000	0.383137	DCAF8
1	118100001	118150000	0.390173	DCAF8
1	7600001	7650000	0.277267	DGKD
1	7625001	7675000	0.27894	DGKD
1	30900001	30950000	0.322759	DHCR24
1	30925001	30975000	0.412125	DHCR24
1	209500001	209550000	0.263962	DLG1
1	209600001	209650000	0.265485	DLG1
1	209550001	209600000	0.268242	DLG1
1	209625001	209675000	0.289824	DLG1
1	209525001	209575000	0.353635	DLG1
1	10175001	10225000	0.283694	DLGAP3
1	19425001	19475000	0.272115	DMAP1
1	19400001	19450000	0.291637	DMAP1
1	29600001	29650000	0.278132	DMRTB1
1	29525001	29575000	0.282619	DMRTB1
1	29550001	29600000	0.283781	DMRTB1
1	29575001	29625000	0.375535	DMRTB1
1	58525001	58575000	0.280695	DNAJB4
1	58500001	58550000	0.323207	DNAJB4
1	279900001	279950000	0.319958	DNAJC13
1	279950001	280000000	0.324963	DNAJC13
1	279925001	279975000	0.392333	DNAJC13
1	42975001	43025000	0.265263	DNAJC6
1	42950001	43000000	0.309886	DNAJC6
1	196475001	196525000	0.29581	DRD3
1	196500001	196550000	0.331529	DRD3
1	1000001	1050000	0.272888	DUSP28
1	218975001	219025000	0.277591	EIF4A2
1	218950001	219000000	0.296261	EIF4A2
1	235675001	235725000	0.317382	EIF5A2
1	235700001	235750000	0.323241	EIF5A2
1	26275001	26325000	0.282843	ELAVL4
1	26250001	26300000	0.30247	ELAVL4
1	175425001	175475000	0.262156	EPHX3
1	175400001	175450000	0.345783	EPHX3
1	27375001	27425000	0.308624	EPS15
1	294500001	294550000	0.273502	ERG
1	294550001	294600000	0.284088	ERG
1	294525001	294575000	0.290982	ERG
1	294225001	294275000	0.302041	ERG
1	294575001	294625000	0.307937	ERG
1	294075001	294125000	0.31992	ERG
1	294025001	294075000	0.400588	ERG
1	294050001	294100000	0.521007	ERG
1	19425001	19475000	0.272115	ERI3
1	54800001	54850000	0.273459	ERICH3
1	54550001	54600000	0.274151	ERICH3
1	54625001	54675000	0.286683	ERICH3
1	54650001	54700000	0.293469	ERICH3
1	54825001	54875000	0.324731	ERICH3
1	294575001	294625000	0.307937	ETS2
1	219675001	219725000	0.272943	ETV5
1	219650001	219700000	0.282344	ETV5
1	74075001	74125000	0.272318	EVI5
1	73950001	74000000	0.349399	EVI5
1	73875001	73925000	0.359442	EVI5
1	74050001	74100000	0.409656	EVI5
1	73975001	74025000	0.414965	EVI5
1	74000001	74050000	0.49737	EVI5
1	74025001	74075000	0.505937	EVI5
1	73925001	73975000	0.517756	EVI5
1	73900001	73950000	0.561656	EVI5
1	15675001	15725000	0.271081	EXO5
1	15650001	15700000	0.342079	EXO5
1	27025001	27075000	0.309796	FAF1
1	129100001	129150000	0.263432	FAM243A
1	289825001	289875000	0.265084	FBXO25
1	289850001	289900000	0.29715	FBXO25
1	105625001	105675000	0.291887	FCGR1A
1	105650001	105700000	0.453004	FCGR1A
1	120200001	120250000	0.268769	FCGR2B
1	120225001	120275000	0.272074	FCGR2B
1	120200001	120250000	0.268769	FCRLA
1	120225001	120275000	0.272074	FCRLA
1	120200001	120250000	0.268769	FCRLB
1	120225001	120275000	0.272074	FCRLB
1	219025001	219075000	0.282087	FETUB
1	219000001	219050000	0.296292	FETUB
1	180250001	180300000	0.270441	FILIP1L
1	108025001	108075000	0.274737	FLG
1	108000001	108050000	0.284331	FLG
1	108050001	108100000	0.400087	FLG
1	54175001	54225000	0.265646	FPGT
1	54150001	54200000	0.288231	FPGT
1	289200001	289250000	0.452496	FTCD
1	289225001	289275000	0.467834	FTCD
1	289175001	289225000	0.533594	FTCD
1	58525001	58575000	0.280695	FUBP1
1	58500001	58550000	0.323207	FUBP1
1	32950001	33000000	0.267068	FYB2
1	32925001	32975000	0.267999	FYB2
1	32825001	32875000	0.339609	FYB2
1	198125001	198175000	0.266312	GAP43
1	197900001	197950000	0.270501	GAP43
1	197725001	197775000	0.273736	GAP43
1	73800001	73850000	0.295001	GFI1
1	73750001	73800000	0.297284	GFI1
1	73775001	73825000	0.304021	GFI1
1	73875001	73925000	0.359442	GFI1
1	29600001	29650000	0.278132	GLIS1
1	29550001	29600000	0.283781	GLIS1
1	29650001	29700000	0.350381	GLIS1
1	29675001	29725000	0.360105	GLIS1
1	29575001	29625000	0.375535	GLIS1
1	29700001	29750000	0.391057	GLIS1
1	29725001	29775000	0.391423	GLIS1
1	29875001	29925000	0.404862	GLIS1
1	29850001	29900000	0.481077	GLIS1
1	29800001	29850000	0.509468	GLIS1
1	29900001	29950000	0.512001	GLIS1
1	29825001	29875000	0.535531	GLIS1
1	29750001	29800000	0.544527	GLIS1
1	29775001	29825000	0.548128	GLIS1
1	112025001	112075000	0.26068	GON4L
1	112000001	112050000	0.270436	GON4L
1	211200001	211250000	0.267806	GP5
1	20950001	21000000	0.272345	GPBP1L1
1	1075001	1125000	0.325096	GPC1
1	1025001	1075000	0.339647	GPC1
1	1050001	1100000	0.37035	GPC1
1	178675001	178725000	0.260125	GPR15
1	203000001	203050000	0.291587	GPR156
1	202950001	203000000	0.33796	GPR156
1	202975001	203025000	0.340384	GPR156
1	134625001	134675000	0.297943	GRIK1
1	12225001	12275000	0.268478	GRIK3
1	12250001	12300000	0.280355	GRIK3
1	202750001	202800000	0.26363	GSK3B
1	202700001	202750000	0.303895	GSK3B
1	202675001	202725000	0.32859	GSK3B
1	195375001	195425000	0.321751	GTPBP8
1	190925001	190975000	0.273335	GUCA1C
1	296125001	296175000	0.26193	HACL1
1	296200001	296250000	0.272688	HACL1
1	296150001	296200000	0.2814	HACL1
1	296075001	296125000	0.306476	HACL1
1	296100001	296150000	0.310209	HACL1
1	296175001	296225000	0.314276	HACL1
1	1800001	1850000	0.265072	HDAC4
1	2125001	2175000	0.27344	HDAC4
1	1825001	1875000	0.279079	HDAC4
1	207525001	207575000	0.348084	HEG1
1	207550001	207600000	0.352407	HEG1
1	292225001	292275000	0.26696	HLCS
1	219025001	219075000	0.282087	HRG
1	219000001	219050000	0.296292	HRG
1	7925001	7975000	0.316076	INPP5D
1	7875001	7925000	0.366008	INPP5D
1	7900001	7950000	0.390926	INPP5D
1	20950001	21000000	0.272345	IPP
1	42375001	42425000	0.282325	JAK1
1	42400001	42450000	0.364098	JAK1
1	42425001	42475000	0.365224	JAK1
1	39475001	39525000	0.270789	KANK4
1	39600001	39650000	0.27171	KANK4
1	39550001	39600000	0.278144	KANK4
1	39500001	39550000	0.293624	KANK4
1	39575001	39625000	0.352871	KANK4
1	301075001	301125000	0.283545	KAT2B
1	301050001	301100000	0.357909	KAT2B
1	300975001	301025000	0.385402	KAT2B
1	301025001	301075000	0.431341	KAT2B
1	301000001	301050000	0.434396	KAT2B
1	129100001	129150000	0.263432	KCNE2
1	129325001	129375000	0.263652	KCNE2
1	129250001	129300000	0.288431	KCNE2
1	129125001	129175000	0.303969	KCNE2
1	129175001	129225000	0.327212	KCNE2
1	129200001	129250000	0.337684	KCNE2
1	129150001	129200000	0.354172	KCNE2
1	129225001	129275000	0.381823	KCNE2
1	299325001	299375000	0.260926	KCNH8
1	299350001	299400000	0.275218	KCNH8
1	300025001	300075000	0.278028	KCNH8
1	300400001	300450000	0.285126	KCNH8
1	300375001	300425000	0.287307	KCNH8
1	300250001	300300000	0.292983	KCNH8
1	299375001	299425000	0.29939	KCNH8
1	300325001	300375000	0.299711	KCNH8
1	300350001	300400000	0.30643	KCNH8
1	300300001	300350000	0.315097	KCNH8
1	300275001	300325000	0.354771	KCNH8
1	294075001	294125000	0.31992	KCNJ15
1	294025001	294075000	0.400588	KCNJ15
1	294050001	294100000	0.521007	KCNJ15
1	18925001	18975000	0.284494	KDM4A
1	112050001	112100000	0.263349	KHDC4
1	10875001	10925000	0.304922	KIAA0319L
1	10900001	10950000	0.330793	KIAA0319L
1	10775001	10825000	0.333942	KIAA0319L
1	73500001	73550000	0.261829	KIAA1107
1	73475001	73525000	0.301008	KIAA1107
1	119575001	119625000	0.321927	KLHDC9
1	218975001	219025000	0.277591	KNG1
1	219025001	219075000	0.282087	KNG1
1	218950001	219000000	0.296261	KNG1
1	219000001	219050000	0.296292	KNG1
1	42975001	43025000	0.265263	LEPROT
1	175775001	175825000	0.264165	LOC101103721
1	175775001	175825000	0.264165	LOC101103976
1	179325001	179375000	0.273047	LOC101105121
1	22075001	22125000	0.264412	LOC101105610
1	289825001	289875000	0.265084	LOC101107761
1	289850001	289900000	0.29715	LOC101107761
1	120650001	120700000	0.315869	LOC101108006
1	120625001	120675000	0.330604	LOC101108006
1	94925001	94975000	0.282708	LOC101108016
1	94975001	95025000	0.372752	LOC101108016
1	94950001	95000000	0.397598	LOC101108016
1	221600001	221650000	0.266629	LOC101108715
1	221575001	221625000	0.269683	LOC101108715
1	10775001	10825000	0.333942	LOC101109655
1	10750001	10800000	0.458708	LOC101109655
1	18525001	18575000	0.305545	LOC101109657
1	18550001	18600000	0.318078	LOC101109657
1	295100001	295150000	0.272443	LOC101111156
1	295075001	295125000	0.287405	LOC101111156
1	116575001	116625000	0.259941	LOC101112936
1	117000001	117050000	0.313549	LOC101114228
1	187450001	187500000	0.300635	LOC101114404
1	187325001	187375000	0.302077	LOC101114404
1	187425001	187475000	0.308859	LOC101114404
1	187300001	187350000	0.33187	LOC101114404
1	187375001	187425000	0.386149	LOC101114404
1	187350001	187400000	0.400148	LOC101114404
1	187275001	187325000	0.416343	LOC101114404
1	291575001	291625000	0.28865	LOC101114408
1	117300001	117350000	0.295272	LOC101114480
1	291575001	291625000	0.28865	LOC101114663
1	195225001	195275000	0.331082	LOC101114747
1	257150001	257200000	0.324241	LOC101115671
1	257175001	257225000	0.324241	LOC101115671
1	257300001	257350000	0.338516	LOC101115671
1	257325001	257375000	0.34965	LOC101115671
1	105700001	105750000	0.399702	LOC101115753
1	105650001	105700000	0.453004	LOC101115753
1	105675001	105725000	0.476912	LOC101115753
1	68325001	68375000	0.676442	LOC101116002
1	68375001	68425000	0.314051	LOC101116267
1	68350001	68400000	0.580649	LOC101116267
1	68325001	68375000	0.676442	LOC101116267
1	190925001	190975000	0.273335	LOC101116441
1	257150001	257200000	0.324241	LOC101116443
1	257175001	257225000	0.324241	LOC101116443
1	257300001	257350000	0.338516	LOC101116443
1	257325001	257375000	0.34965	LOC101116443
1	19375001	19425000	0.262362	LOC101116694
1	175000001	175050000	0.324305	LOC101118184
1	175025001	175075000	0.340956	LOC101118184
1	175075001	175125000	0.323044	LOC101118441
1	175025001	175075000	0.340956	LOC101118441
1	175050001	175100000	0.344155	LOC101118441
1	175125001	175175000	0.306088	LOC101119041
1	175100001	175150000	0.307999	LOC101119041
1	85700001	85750000	0.299499	LOC101119090
1	85725001	85775000	0.350645	LOC101119090
1	279900001	279950000	0.319958	LOC101119869
1	279950001	280000000	0.324963	LOC101119869
1	279925001	279975000	0.392333	LOC101119869
1	54175001	54225000	0.265646	LOC101120030
1	54550001	54600000	0.274151	LOC101120030
1	54150001	54200000	0.288231	LOC101120030
1	105625001	105675000	0.291887	LOC101120207
1	105650001	105700000	0.453004	LOC101120207
1	105675001	105725000	0.476912	LOC101120207
1	70000001	70050000	0.264497	LOC101120395
1	105650001	105700000	0.453004	LOC101120455
1	105675001	105725000	0.476912	LOC101120455
1	105650001	105700000	0.453004	LOC101120877
1	105675001	105725000	0.476912	LOC101120877
1	105700001	105750000	0.399702	LOC101121387
1	105675001	105725000	0.476912	LOC101121387
1	105700001	105750000	0.399702	LOC101121643
1	105675001	105725000	0.476912	LOC101121643
1	105700001	105750000	0.399702	LOC101122148
1	105675001	105725000	0.476912	LOC101122148
1	105700001	105750000	0.399702	LOC101122398
1	105675001	105725000	0.476912	LOC101122398
1	117000001	117050000	0.313549	LOC101122569
1	105700001	105750000	0.399702	LOC101122645
1	105700001	105750000	0.399702	LOC101122904
1	287100001	287150000	0.275658	LOC101123010
1	221600001	221650000	0.266629	LOC101123171
1	221575001	221625000	0.269683	LOC101123171
1	197900001	197950000	0.270501	LOC105602007
1	197725001	197775000	0.273736	LOC105602007
1	197300001	197350000	0.290963	LOC105602007
1	10400001	10450000	0.306217	LOC105602104
1	10425001	10475000	0.313735	LOC105602104
1	10375001	10425000	0.435744	LOC105602104
1	218525001	218575000	0.259785	LOC105602729
1	218500001	218550000	0.34035	LOC105602729
1	235875001	235925000	0.264087	LOC105603357
1	235675001	235725000	0.317382	LOC105603357
1	235700001	235750000	0.323241	LOC105603357
1	276150001	276200000	0.26077	LOC105604314
1	276050001	276100000	0.280856	LOC105604314
1	276025001	276075000	0.305649	LOC105604314
1	276000001	276050000	0.339313	LOC105604314
1	276075001	276125000	0.344394	LOC105604314
1	276125001	276175000	0.36258	LOC105604314
1	275975001	276025000	0.367378	LOC105604314
1	276100001	276150000	0.435061	LOC105604314
1	292225001	292275000	0.26696	LOC105604908
1	292225001	292275000	0.26696	LOC105604931
1	18550001	18600000	0.318078	LOC105607154
1	19900001	19950000	0.280449	LOC105607754
1	2400001	2450000	0.402776	LOC105609211
1	2375001	2425000	0.409214	LOC105609211
1	68400001	68450000	0.282513	LOC105609232
1	68375001	68425000	0.314051	LOC105609232
1	68350001	68400000	0.580649	LOC105609232
1	68325001	68375000	0.676442	LOC105609232
1	178800001	178850000	0.311036	LOC105609869
1	178775001	178825000	0.422971	LOC105609869
1	178725001	178775000	0.473733	LOC105609869
1	178750001	178800000	0.502008	LOC105609869
1	118075001	118125000	0.310199	LOC105612162
1	107250001	107300000	0.280714	LOC105613572
1	107250001	107300000	0.280714	LOC105613573
1	7925001	7975000	0.316076	LOC105616381
1	7875001	7925000	0.366008	LOC105616381
1	7900001	7950000	0.390926	LOC105616381
1	195250001	195300000	0.340684	LOC105616896
1	175125001	175175000	0.306088	LOC106990140
1	175100001	175150000	0.307999	LOC106990140
1	175075001	175125000	0.323044	LOC106990140
1	175050001	175100000	0.344155	LOC106990140
1	153575001	153625000	0.264733	LOC106990868
1	153525001	153575000	0.336776	LOC106990868
1	153500001	153550000	0.490786	LOC106990868
1	153475001	153525000	0.493156	LOC106990868
1	211150001	211200000	0.345095	LOC106990874
1	70000001	70050000	0.264497	LOC114108739
1	226350001	226400000	0.346827	LOC114109436
1	175000001	175050000	0.324305	LOC114110173
1	286800001	286850000	0.302471	LOC114110464
1	286825001	286875000	0.306095	LOC114110464
1	286775001	286825000	0.307376	LOC114110464
1	287100001	287150000	0.275658	LOC114110475
1	187100001	187150000	0.267826	LOC114110575
1	187075001	187125000	0.288303	LOC114110575
1	187325001	187375000	0.302077	LOC114110575
1	187300001	187350000	0.33187	LOC114110575
1	187150001	187200000	0.380398	LOC114110575
1	187125001	187175000	0.385628	LOC114110575
1	187250001	187300000	0.416343	LOC114110575
1	187275001	187325000	0.416343	LOC114110575
1	291575001	291625000	0.28865	LOC114110594
1	295100001	295150000	0.272443	LOC114110644
1	178675001	178725000	0.260125	LOC114110864
1	19950001	20000000	0.263461	LOC114110972
1	218975001	219025000	0.277591	LOC114110992
1	218950001	219000000	0.296261	LOC114110992
1	219000001	219050000	0.296292	LOC114110992
1	178675001	178725000	0.260125	LOC114111008
1	178700001	178750000	0.409802	LOC114111008
1	178725001	178775000	0.473733	LOC114111008
1	39475001	39525000	0.270789	LOC114111027
1	39600001	39650000	0.27171	LOC114111027
1	39550001	39600000	0.278144	LOC114111027
1	39500001	39550000	0.293624	LOC114111027
1	39575001	39625000	0.352871	LOC114111027
1	110100001	110150000	0.294223	LOC114111057
1	110075001	110125000	0.328072	LOC114111057
1	110100001	110150000	0.294223	LOC114111058
1	110075001	110125000	0.328072	LOC114111058
1	110575001	110625000	0.275257	LOC114111071
1	196525001	196575000	0.268762	LOC114111144
1	196475001	196525000	0.29581	LOC114111144
1	196500001	196550000	0.331529	LOC114111144
1	11275001	11325000	0.285836	LOC114111240
1	11300001	11350000	0.351197	LOC114111240
1	218975001	219025000	0.277591	LOC114111253
1	218950001	219000000	0.296261	LOC114111253
1	120650001	120700000	0.315869	LOC114111275
1	120625001	120675000	0.330604	LOC114111275
1	178700001	178750000	0.409802	LOC114111286
1	178725001	178775000	0.473733	LOC114111286
1	178750001	178800000	0.502008	LOC114111286
1	30900001	30950000	0.322759	LOC114111296
1	218975001	219025000	0.277591	LOC114111297
1	218950001	219000000	0.296261	LOC114111297
1	7875001	7925000	0.366008	LOC114111331
1	189400001	189450000	0.295109	LOC114111347
1	189350001	189400000	0.318801	LOC114111347
1	189375001	189425000	0.332024	LOC114111347
1	7500001	7550000	0.374241	LOC114111360
1	7475001	7525000	0.449131	LOC114111360
1	209550001	209600000	0.268242	LOC114111368
1	209525001	209575000	0.353635	LOC114111368
1	218975001	219025000	0.277591	LOC114111371
1	218950001	219000000	0.296261	LOC114111371
1	218975001	219025000	0.277591	LOC114111381
1	218950001	219000000	0.296261	LOC114111381
1	105075001	105125000	0.317729	LOC114111383
1	105075001	105125000	0.317729	LOC114111385
1	105075001	105125000	0.317729	LOC114111387
1	105075001	105125000	0.317729	LOC114111388
1	105075001	105125000	0.317729	LOC114111412
1	61700001	61750000	0.259202	LOC114113047
1	61675001	61725000	0.33236	LOC114113047
1	61650001	61700000	0.37082	LOC114113047
1	61775001	61825000	0.378111	LOC114113047
1	61900001	61950000	0.424735	LOC114113047
1	61875001	61925000	0.447216	LOC114113047
1	61850001	61900000	0.461428	LOC114113047
1	61825001	61875000	0.584598	LOC114113047
1	61800001	61850000	0.625716	LOC114113047
1	105700001	105750000	0.399702	LOC114113187
1	105650001	105700000	0.453004	LOC114113187
1	105675001	105725000	0.476912	LOC114113187
1	105700001	105750000	0.399702	LOC114113189
1	178775001	178825000	0.422971	LOC114113661
1	178725001	178775000	0.473733	LOC114113661
1	178750001	178800000	0.502008	LOC114113661
1	189950001	190000000	0.265293	LOC114113699
1	189925001	189975000	0.29096	LOC114113699
1	189875001	189925000	0.338481	LOC114113699
1	189825001	189875000	0.379033	LOC114113699
1	189850001	189900000	0.418189	LOC114113699
1	217800001	217850000	0.301977	LOC114113830
1	217775001	217825000	0.317281	LOC114113830
1	1175001	1225000	0.28895	LOC114113949
1	1075001	1125000	0.325096	LOC114113949
1	1050001	1100000	0.37035	LOC114113949
1	1175001	1225000	0.28895	LOC114113952
1	1075001	1125000	0.325096	LOC114113952
1	10650001	10700000	0.399049	LOC114114023
1	10675001	10725000	0.433784	LOC114114023
1	19900001	19950000	0.280449	LOC114114616
1	27075001	27125000	0.297204	LOC114114853
1	27175001	27225000	0.303392	LOC114114853
1	27025001	27075000	0.309796	LOC114114853
1	27050001	27100000	0.315608	LOC114114853
1	27100001	27150000	0.320984	LOC114114853
1	27150001	27200000	0.55739	LOC114114853
1	27125001	27175000	0.563414	LOC114114853
1	39350001	39400000	0.267561	LOC114115224
1	39475001	39525000	0.270789	LOC114115224
1	39375001	39425000	0.307431	LOC114115224
1	39400001	39450000	0.501836	LOC114115224
1	39425001	39475000	0.520359	LOC114115224
1	25075001	25125000	0.410685	LOC114115358
1	25100001	25150000	0.413871	LOC114115358
1	25075001	25125000	0.410685	LOC114115385
1	25100001	25150000	0.413871	LOC114115385
1	26000001	26050000	0.260797	LOC114115570
1	26025001	26075000	0.260937	LOC114115570
1	25825001	25875000	0.34747	LOC114115570
1	105700001	105750000	0.399702	LOC114116824
1	105675001	105725000	0.476912	LOC114116824
1	111850001	111900000	0.284493	LOC114117337
1	111825001	111875000	0.332617	LOC114117337
1	175000001	175050000	0.324305	LOC114118326
1	175025001	175075000	0.340956	LOC114118326
1	175050001	175100000	0.344155	LOC114118326
1	191075001	191125000	0.291011	LOC114118506
1	191075001	191125000	0.291011	LOC114118507
1	191075001	191125000	0.291011	LOC114118510
1	195225001	195275000	0.331082	LOC114118687
1	195250001	195300000	0.340684	LOC114118687
1	29525001	29575000	0.282619	LRP8
1	29550001	29600000	0.283781	LRP8
1	29400001	29450000	0.284828	LRP8
1	29500001	29550000	0.292499	LRP8
1	29375001	29425000	0.342865	LRP8
1	29350001	29400000	0.353916	LRP8
1	54150001	54200000	0.288231	LRRIQ3
1	289200001	289250000	0.452496	LSS
1	289275001	289325000	0.46095	LSS
1	289225001	289275000	0.467834	LSS
1	289250001	289300000	0.500132	LSS
1	29375001	29425000	0.342865	MAGOH
1	29350001	29400000	0.353916	MAGOH
1	218525001	218575000	0.259785	MASP1
1	218550001	218600000	0.262412	MASP1
1	218500001	218550000	0.34035	MASP1
1	218575001	218625000	0.343869	MASP1
1	218600001	218650000	0.36793	MASP1
1	289300001	289350000	0.373773	MCM3AP
1	289275001	289325000	0.46095	MCM3AP
1	289250001	289300000	0.500132	MCM3AP
1	209500001	209550000	0.263962	MELTF
1	209550001	209600000	0.268242	MELTF
1	209525001	209575000	0.353635	MELTF
1	191075001	191125000	0.291011	MORC1
1	106075001	106125000	0.340389	MRPS21
1	10925001	10975000	0.268286	NCDN
1	10875001	10925000	0.304922	NCDN
1	10900001	10950000	0.330793	NCDN
1	118200001	118250000	0.279998	NCSTN
1	118225001	118275000	0.287178	NCSTN
1	118175001	118225000	0.318475	NCSTN
1	29925001	29975000	0.365925	NDC1
1	29875001	29925000	0.404862	NDC1
1	29850001	29900000	0.481077	NDC1
1	29900001	29950000	0.512001	NDC1
1	286450001	286500000	0.288945	NDUFV3
1	119575001	119625000	0.321927	NECTIN4
1	281900001	281950000	0.284389	NEK11
1	281825001	281875000	0.315617	NEK11
1	281875001	281925000	0.334729	NEK11
1	281850001	281900000	0.344727	NEK11
1	195375001	195425000	0.321751	NEPRO
1	195400001	195450000	0.340987	NEPRO
1	182150001	182200000	0.280725	NFKBIZ
1	97600001	97650000	0.283257	NGF
1	97450001	97500000	0.293203	NGF
1	97375001	97425000	0.295078	NGF
1	97400001	97450000	0.308613	NGF
1	97425001	97475000	0.331651	NGF
1	118200001	118250000	0.279998	NHLH1
1	118250001	118300000	0.281068	NHLH1
1	118225001	118275000	0.287178	NHLH1
1	118175001	118225000	0.318475	NHLH1
1	175425001	175475000	0.262156	NOTCH3
1	175400001	175450000	0.345783	NOTCH3
1	153575001	153625000	0.264733	NRIP1
1	153525001	153575000	0.336776	NRIP1
1	153425001	153475000	0.358028	NRIP1
1	153450001	153500000	0.481434	NRIP1
1	153500001	153550000	0.490786	NRIP1
1	153475001	153525000	0.493156	NRIP1
1	110575001	110625000	0.275257	NUP210L
1	182150001	182200000	0.280725	NXPE3
1	120650001	120700000	0.315869	OLFML2B
1	120625001	120675000	0.330604	OLFML2B
1	105850001	105900000	0.29139	OTUD7B
1	215600001	215650000	0.297231	P3H2
1	44175001	44225000	0.318248	PDE4B
1	44200001	44250000	0.359761	PDE4B
1	287100001	287150000	0.275658	PDXK
1	118075001	118125000	0.310199	PEA15
1	118150001	118200000	0.303903	PEX19
1	118125001	118175000	0.383137	PEX19
1	118100001	118150000	0.390173	PEX19
1	286475001	286525000	0.271924	PKNOX1
1	286450001	286500000	0.288945	PKNOX1
1	264075001	264125000	0.319148	PLSCR4
1	288425001	288475000	0.330231	POFUT2
1	288375001	288425000	0.358146	POFUT2
1	288475001	288525000	0.366764	POFUT2
1	288400001	288450000	0.407507	POFUT2
1	288450001	288500000	0.414027	POFUT2
1	275950001	276000000	0.276066	PPP2R3A
1	276050001	276100000	0.280856	PPP2R3A
1	276025001	276075000	0.305649	PPP2R3A
1	276000001	276050000	0.339313	PPP2R3A
1	276075001	276125000	0.344394	PPP2R3A
1	275975001	276025000	0.367378	PPP2R3A
1	276100001	276150000	0.435061	PPP2R3A
1	32800001	32850000	0.323064	PRKAA2
1	32825001	32875000	0.339609	PRKAA2
1	10925001	10975000	0.268286	PSMB2
1	10900001	10950000	0.330793	PSMB2
1	42175001	42225000	0.264385	RAVER2
1	42200001	42250000	0.312376	RAVER2
1	128975001	129025000	0.267211	RCAN1
1	128925001	128975000	0.301545	RCAN1
1	128950001	129000000	0.379999	RCAN1
1	218900001	218950000	0.290801	RFC4
1	218950001	219000000	0.296261	RFC4
1	112050001	112100000	0.263349	RIT1
1	104800001	104850000	0.282465	RNF115
1	104825001	104875000	0.285969	RNF115
1	259525001	259575000	0.26374	RNF13
1	259500001	259550000	0.284295	RNF13
1	19900001	19950000	0.280449	RNF220
1	85325001	85375000	0.29092	RNPC3
1	85350001	85400000	0.35513	RNPC3
1	1000001	1050000	0.272888	RNPEPL1
1	158150001	158200000	0.339798	ROBO1
1	73800001	73850000	0.295001	RPAP2
1	73750001	73800000	0.297284	RPAP2
1	73775001	73825000	0.304021	RPAP2
1	73675001	73725000	0.45366	RPAP2
1	73725001	73775000	0.549817	RPAP2
1	73700001	73750000	0.582574	RPAP2
1	235675001	235725000	0.317382	RPL22L1
1	235700001	235750000	0.323241	RPL22L1
1	108025001	108075000	0.274737	RPTN
1	108000001	108050000	0.284331	RPTN
1	108050001	108100000	0.400087	RPTN
1	286075001	286125000	0.277865	RSPH1
1	286025001	286075000	0.366691	RSPH1
1	286050001	286100000	0.443104	RSPH1
1	218550001	218600000	0.262412	RTP1
1	218575001	218625000	0.343869	RTP1
1	218600001	218650000	0.36793	RTP1
1	110100001	110150000	0.294223	S100A5
1	110100001	110150000	0.294223	S100A6
1	110075001	110125000	0.328072	S100A6
1	299150001	299200000	0.263548	SATB1
1	298725001	298775000	0.335943	SATB1
1	298775001	298825000	0.355884	SATB1
1	298750001	298800000	0.415318	SATB1
1	16150001	16200000	0.289995	SCMH1
1	16125001	16175000	0.32349	SCMH1
1	291575001	291625000	0.28865	SETD4
1	10400001	10450000	0.306217	SFPQ
1	10425001	10475000	0.313735	SFPQ
1	301075001	301125000	0.283545	SGO1
1	301050001	301100000	0.357909	SGO1
1	68400001	68450000	0.282513	SH3GLB1
1	68375001	68425000	0.314051	SH3GLB1
1	241750001	241800000	0.261468	SI
1	286800001	286850000	0.302471	SIK1
1	286875001	286925000	0.303674	SIK1
1	286825001	286875000	0.306095	SIK1
1	286775001	286825000	0.307376	SIK1
1	286850001	286900000	0.318536	SIK1
1	292225001	292275000	0.26696	SIM2
1	118350001	118400000	0.270897	SLAMF6
1	118250001	118300000	0.281068	SLAMF6
1	118325001	118375000	0.346364	SLAMF6
1	207550001	207600000	0.352407	SLC12A8
1	286075001	286125000	0.277865	SLC37A1
1	286125001	286175000	0.305842	SLC37A1
1	286050001	286100000	0.443104	SLC37A1
1	194600001	194650000	0.303753	SLC9C1
1	16125001	16175000	0.32349	SLFNL1
1	129100001	129150000	0.263432	SMIM11A
1	129125001	129175000	0.303969	SMIM11A
1	10175001	10225000	0.283694	SMIM12
1	107250001	107300000	0.280714	SNX27
1	100275001	100325000	0.318246	SPAG17
1	289200001	289250000	0.452496	SPATC1L
1	289225001	289275000	0.467834	SPATC1L
1	289250001	289300000	0.500132	SPATC1L
1	195775001	195825000	0.318918	SPICE1
1	18950001	19000000	0.274027	ST3GAL3
1	18925001	18975000	0.284494	ST3GAL3
1	218625001	218675000	0.265169	ST6GAL1
1	218775001	218825000	0.268695	ST6GAL1
1	218800001	218850000	0.287432	ST6GAL1
1	218900001	218950000	0.290801	ST6GAL1
1	218825001	218875000	0.330381	ST6GAL1
1	218875001	218925000	0.335365	ST6GAL1
1	218850001	218900000	0.336609	ST6GAL1
1	218575001	218625000	0.343869	ST6GAL1
1	218600001	218650000	0.36793	ST6GAL1
1	57325001	57375000	0.260589	ST6GALNAC3
1	56350001	56400000	0.266179	ST6GALNAC3
1	56400001	56450000	0.268082	ST6GALNAC3
1	57225001	57275000	0.270899	ST6GALNAC3
1	57250001	57300000	0.275015	ST6GALNAC3
1	56425001	56475000	0.278356	ST6GALNAC3
1	56625001	56675000	0.298533	ST6GALNAC3
1	56375001	56425000	0.307823	ST6GALNAC3
1	112025001	112075000	0.26068	SYT11
1	112050001	112100000	0.263349	SYT11
1	11325001	11375000	0.365668	TEKT2
1	20725001	20775000	0.281443	TESK2
1	20650001	20700000	0.282166	TESK2
1	20675001	20725000	0.308534	TESK2
1	20700001	20750000	0.332064	TESK2
1	10925001	10975000	0.268286	TFAP2E
1	10875001	10925000	0.304922	TFAP2E
1	10900001	10950000	0.330793	TFAP2E
1	18525001	18575000	0.305545	TIE1
1	18550001	18600000	0.318078	TIE1
1	196525001	196575000	0.268762	TIGIT
1	196475001	196525000	0.29581	TIGIT
1	196500001	196550000	0.331529	TIGIT
1	18525001	18575000	0.305545	TMEM125
1	19900001	19950000	0.280449	TMEM53
1	30900001	30950000	0.322759	TMEM61
1	30925001	30975000	0.412125	TMEM61
1	20950001	21000000	0.272345	TMEM69
1	286000001	286050000	0.271317	TMPRSS3
1	110575001	110625000	0.275257	TPM3
1	213700001	213750000	0.268153	TRNAC-ACA_15
1	213575001	213625000	0.282103	TRNAC-ACA_15
1	213600001	213650000	0.284863	TRNAC-ACA_15
1	213675001	213725000	0.348737	TRNAC-ACA_15
1	213625001	213675000	0.40137	TRNAC-ACA_15
1	213650001	213700000	0.47206	TRNAC-ACA_15
1	34350001	34400000	0.261191	TRNAC-ACA_4
1	34525001	34575000	0.264625	TRNAC-ACA_4
1	34475001	34525000	0.270337	TRNAC-ACA_4
1	34325001	34375000	0.270647	TRNAC-ACA_4
1	34500001	34550000	0.274249	TRNAC-ACA_4
1	34025001	34075000	0.276251	TRNAC-ACA_4
1	34100001	34150000	0.296251	TRNAC-ACA_4
1	34375001	34425000	0.304539	TRNAC-ACA_4
1	34425001	34475000	0.309523	TRNAC-ACA_4
1	34050001	34100000	0.343673	TRNAC-ACA_4
1	34075001	34125000	0.367547	TRNAC-ACA_4
1	34400001	34450000	0.396682	TRNAC-ACA_4
1	233200001	233250000	0.273025	TRNAC-GCA_21
1	233250001	233300000	0.318367	TRNAC-GCA_21
1	233225001	233275000	0.374839	TRNAC-GCA_21
1	105250001	105300000	0.265761	TRNAE-UUC_10
1	105225001	105275000	0.291411	TRNAE-UUC_10
1	105250001	105300000	0.265761	TRNAE-UUC_11
1	105250001	105300000	0.265761	TRNAE-UUC_12
1	97450001	97500000	0.293203	TRNAE-UUC_5
1	97375001	97425000	0.295078	TRNAE-UUC_5
1	97400001	97450000	0.308613	TRNAE-UUC_5
1	97425001	97475000	0.331651	TRNAE-UUC_5
1	105075001	105125000	0.317729	TRNAE-UUC_6
1	105075001	105125000	0.317729	TRNAE-UUC_7
1	105250001	105300000	0.265761	TRNAG-CCC_10
1	105250001	105300000	0.265761	TRNAG-CCC_11
1	105250001	105300000	0.265761	TRNAG-CCC_5
1	105225001	105275000	0.291411	TRNAG-CCC_5
1	105250001	105300000	0.265761	TRNAG-CCC_6
1	105225001	105275000	0.291411	TRNAG-CCC_6
1	105250001	105300000	0.265761	TRNAG-CCC_7
1	105225001	105275000	0.291411	TRNAG-CCC_7
1	105250001	105300000	0.265761	TRNAG-CCC_8
1	105225001	105275000	0.291411	TRNAG-CCC_8
1	105250001	105300000	0.265761	TRNAG-CCC_9
1	105200001	105250000	0.273205	TRNAH-GUG_1
1	105250001	105300000	0.265761	TRNAH-GUG_2
1	105225001	105275000	0.291411	TRNAH-GUG_2
1	105250001	105300000	0.265761	TRNAH-GUG_3
1	105225001	105275000	0.291411	TRNAH-GUG_3
1	105250001	105300000	0.265761	TRNAH-GUG_4
1	175000001	175050000	0.324305	TRNAM-CAU_1
1	175025001	175075000	0.340956	TRNAM-CAU_1
1	175050001	175100000	0.344155	TRNAM-CAU_1
1	105200001	105250000	0.273205	TRNAN-GUU_11
1	105250001	105300000	0.265761	TRNAN-GUU_12
1	105200001	105250000	0.273205	TRNAN-GUU_12
1	105225001	105275000	0.291411	TRNAN-GUU_12
1	105250001	105300000	0.265761	TRNAN-GUU_13
1	105225001	105275000	0.291411	TRNAN-GUU_13
1	105250001	105300000	0.265761	TRNAN-GUU_14
1	105075001	105125000	0.317729	TRNAN-GUU_3
1	105075001	105125000	0.317729	TRNAN-GUU_4
1	105075001	105125000	0.317729	TRNAN-GUU_5
1	105075001	105125000	0.317729	TRNAN-GUU_6
1	105075001	105125000	0.317729	TRNAQ-CUG_4
1	105075001	105125000	0.317729	TRNAQ-CUG_5
1	105075001	105125000	0.317729	TRNAQ-CUG_6
1	105200001	105250000	0.273205	TRNAV-AAC
1	105075001	105125000	0.317729	TRNAV-CAC_1
1	105075001	105125000	0.317729	TRNAV-CAC_2
1	105075001	105125000	0.317729	TRNAV-CAC_3
1	105250001	105300000	0.265761	TRNAV-CAC_6
1	105200001	105250000	0.273205	TRNAV-CAC_6
1	105225001	105275000	0.291411	TRNAV-CAC_6
1	29675001	29725000	0.360105	TRNAW-CCA
1	29700001	29750000	0.391057	TRNAW-CCA
1	29725001	29775000	0.391423	TRNAW-CCA
1	54800001	54850000	0.273459	TRNAW-CCA_3
1	54825001	54875000	0.324731	TRNAW-CCA_3
1	61000001	61050000	0.261759	TRNAW-CCA_4
1	61025001	61075000	0.27154	TRNAW-CCA_4
1	61175001	61225000	0.369964	TRNAW-CCA_4
1	61200001	61250000	0.458553	TRNAW-CCA_4
1	175075001	175125000	0.323044	TRNAW-CCA_5
1	175050001	175100000	0.344155	TRNAW-CCA_5
1	119575001	119625000	0.321927	TSTD1
1	27375001	27425000	0.308624	TTC39A
1	107250001	107300000	0.280714	TUFT1
1	2400001	2450000	0.402776	TWIST2
1	2375001	2425000	0.409214	TWIST2
1	54850001	54900000	0.292472	TYW3
1	54825001	54875000	0.324731	TYW3
1	55100001	55150000	0.353878	TYW3
1	55125001	55175000	0.37151	TYW3
1	55075001	55125000	0.385178	TYW3
1	55050001	55100000	0.504609	TYW3
1	286000001	286050000	0.271317	UBASH3A
1	286025001	286075000	0.366691	UBASH3A
1	286050001	286100000	0.443104	UBASH3A
1	7450001	7500000	0.36029	UGT1A6
1	7475001	7525000	0.449131	UGT1A6
1	7450001	7500000	0.36029	UGT1A9
1	7500001	7550000	0.374241	UGT1A9
1	7475001	7525000	0.449131	UGT1A9
1	119575001	119625000	0.321927	USF1
1	7450001	7500000	0.36029	USP40
1	7500001	7550000	0.374241	USP40
1	7475001	7525000	0.449131	USP40
1	118350001	118400000	0.270897	VANGL2
1	118200001	118250000	0.279998	VANGL2
1	118250001	118300000	0.281068	VANGL2
1	118225001	118275000	0.287178	VANGL2
1	118325001	118375000	0.346364	VANGL2
1	220925001	220975000	0.264463	VPS8
1	220825001	220875000	0.271996	VPS8
1	220800001	220850000	0.29221	VPS8
1	289300001	289350000	0.373773	YBEY
1	29925001	29975000	0.365925	YIPF1
1	112025001	112075000	0.26068	YY1AP1
1	112050001	112100000	0.263349	YY1AP1
1	112000001	112050000	0.270436	YY1AP1
1	196875001	196925000	0.276652	ZBTB20
1	196825001	196875000	0.291745	ZBTB20
1	196850001	196900000	0.37567	ZBTB20
1	15675001	15725000	0.271081	ZFP69
1	15650001	15700000	0.342079	ZFP69
1	10325001	10375000	0.26358	ZMYM1
1	10400001	10450000	0.306217	ZMYM1
1	10350001	10400000	0.423467	ZMYM1
1	10375001	10425000	0.435744	ZMYM1
1	10575001	10625000	0.295385	ZMYM4
1	10600001	10650000	0.328274	ZMYM4
1	10775001	10825000	0.333942	ZMYM4
1	10625001	10675000	0.379295	ZMYM4
1	10650001	10700000	0.399049	ZMYM4
1	10725001	10775000	0.407822	ZMYM4
1	10675001	10725000	0.433784	ZMYM4
1	10750001	10800000	0.458708	ZMYM4
1	10325001	10375000	0.26358	ZMYM6
1	10350001	10400000	0.423467	ZMYM6
1	10375001	10425000	0.435744	ZMYM6
1	226350001	226400000	0.346827	ZNF639
1	15675001	15725000	0.271081	ZNF684
1	15650001	15700000	0.342079	ZNF684
1	182675001	182725000	0.270125	ZPLD1
1	183225001	183275000	0.287912	ZPLD1
1	183325001	183375000	0.291918	ZPLD1
1	183200001	183250000	0.292352	ZPLD1
1	183050001	183100000	0.308405	ZPLD1
1	183275001	183325000	0.347975	ZPLD1
1	182725001	182775000	0.356847	ZPLD1
1	183300001	183350000	0.386259	ZPLD1
1	182700001	182750000	0.395152	ZPLD1
2	235975001	236025000	0.375841	ABCB6
2	94375001	94425000	0.263708	ADAMTSL1
2	94350001	94400000	0.265534	ADAMTSL1
2	94075001	94125000	0.286072	ADAMTSL1
2	94100001	94150000	0.30875	ADAMTSL1
2	255275001	255325000	0.273705	AHDC1
2	255200001	255250000	0.294379	AHDC1
2	255225001	255275000	0.31096	AHDC1
2	22700001	22750000	0.317487	ALDOB
2	22725001	22775000	0.370248	ALDOB
2	260725001	260775000	0.303989	ALPL
2	236000001	236050000	0.315062	ANKZF1
2	235975001	236025000	0.375841	ANKZF1
2	178250001	178300000	0.384263	ARHGAP15
2	178275001	178325000	0.471799	ARHGAP15
2	7375001	7425000	0.263538	ASTN2
2	7450001	7500000	0.28005	ASTN2
2	7475001	7525000	0.282644	ASTN2
2	7500001	7550000	0.290335	ASTN2
2	7350001	7400000	0.371329	ASTN2
2	145550001	145600000	0.27893	ATF2
2	145575001	145625000	0.294918	ATF2
2	235975001	236025000	0.375841	ATG9A
2	112800001	112850000	0.264546	C2H8orf74
2	112825001	112875000	0.269777	C2H8orf74
2	112850001	112900000	0.307315	C2H8orf74
2	112875001	112925000	0.312588	C2H8orf74
2	112900001	112950000	0.325189	C2H8orf74
2	112925001	112975000	0.336486	C2H8orf74
2	55025001	55075000	0.266317	CCIN
2	55050001	55100000	0.287144	CCIN
2	223950001	224000000	0.274597	CCNYL1
2	223900001	223950000	0.360809	CCNYL1
2	223925001	223975000	0.431691	CCNYL1
2	79050001	79100000	0.288396	CD274
2	256350001	256400000	0.334125	CEP85
2	55025001	55075000	0.266317	CLTA
2	55050001	55100000	0.287144	CLTA
2	213450001	213500000	0.328477	COQ10B
2	236000001	236050000	0.315062	DNAJB2
2	12150001	12200000	0.262227	DNAJC25
2	42525001	42575000	0.293379	DOCK5
2	42550001	42600000	0.305289	DOCK5
2	12450001	12500000	0.28711	ECPAS
2	12425001	12475000	0.311845	ECPAS
2	238525001	238575000	0.284888	EPHA4
2	238550001	238600000	0.328663	EPHA4
2	127900001	127950000	0.312013	ERCC3
2	127925001	127975000	0.322759	ERCC3
2	127950001	128000000	0.341975	ERCC3
2	127850001	127900000	0.365028	ERCC3
2	127875001	127925000	0.400771	ERCC3
2	31900001	31950000	0.283492	ERCC6L2
2	31825001	31875000	0.310502	ERCC6L2
2	31800001	31850000	0.330915	ERCC6L2
2	256550001	256600000	0.310177	EXTL1
2	111275001	111325000	0.26395	EXTL3
2	111425001	111475000	0.264178	EXTL3
2	111300001	111350000	0.273977	EXTL3
2	113525001	113575000	0.289473	FAM167A
2	56200001	56250000	0.25993	FAM205C
2	56375001	56425000	0.265046	FAM205C
2	56300001	56350000	0.269465	FAM205C
2	56225001	56275000	0.330288	FAM205C
2	56350001	56400000	0.337262	FAM205C
2	56325001	56375000	0.343378	FAM205C
2	56250001	56300000	0.347377	FAM205C
2	255100001	255150000	0.318598	FAM76A
2	255075001	255125000	0.427686	FAM76A
2	111075001	111125000	0.28205	FBXO16
2	111150001	111200000	0.301827	FBXO16
2	255200001	255250000	0.294379	FGR
2	96425001	96475000	0.279946	FOCAD
2	134225001	134275000	0.262772	FSIP2
2	133775001	133825000	0.274449	FSIP2
2	134300001	134350000	0.295243	FSIP2
2	133575001	133625000	0.308651	FSIP2
2	133650001	133700000	0.309251	FSIP2
2	133625001	133675000	0.311674	FSIP2
2	133600001	133650000	0.315503	FSIP2
2	133750001	133800000	0.320101	FSIP2
2	134375001	134425000	0.328372	FSIP2
2	134325001	134375000	0.336697	FSIP2
2	133675001	133725000	0.3395	FSIP2
2	134350001	134400000	0.342793	FSIP2
2	133975001	134025000	0.343208	FSIP2
2	133950001	134000000	0.36909	FSIP2
2	133700001	133750000	0.465991	FSIP2
2	133725001	133775000	0.481943	FSIP2
2	216175001	216225000	0.259664	FTCDNL1
2	111275001	111325000	0.26395	FZD3
2	111150001	111200000	0.301827	FZD3
2	111175001	111225000	0.316341	FZD3
2	223950001	224000000	0.274597	FZD5
2	223925001	223975000	0.431691	FZD5
2	118150001	118200000	0.259911	GALNTL6
2	118700001	118750000	0.270269	GALNTL6
2	118850001	118900000	0.274785	GALNTL6
2	117025001	117075000	0.278465	GALNTL6
2	118825001	118875000	0.279154	GALNTL6
2	118775001	118825000	0.280691	GALNTL6
2	117000001	117050000	0.286341	GALNTL6
2	118800001	118850000	0.295296	GALNTL6
2	118725001	118775000	0.306901	GALNTL6
2	118925001	118975000	0.351134	GALNTL6
2	118900001	118950000	0.409864	GALNTL6
2	236000001	236050000	0.315062	GLB1L
2	235975001	236025000	0.375841	GLB1L
2	55050001	55100000	0.287144	GLIPR2
2	62875001	62925000	0.263379	GNA14
2	62825001	62875000	0.282869	GNA14
2	62850001	62900000	0.346874	GNA14
2	62825001	62875000	0.282869	GNAQ
2	62850001	62900000	0.346874	GNAQ
2	55025001	55075000	0.266317	GNE
2	55050001	55100000	0.287144	GNE
2	12150001	12200000	0.262227	GNG10
2	123425001	123475000	0.265518	HERC2
2	123450001	123500000	0.288441	HERC2
2	111825001	111875000	0.294299	HMBOX1
2	111800001	111850000	0.301398	HMBOX1
2	260500001	260550000	0.348974	HSPG2
2	79800001	79850000	0.286739	IL33
2	79825001	79875000	0.294367	IL33
2	111425001	111475000	0.264178	INTS9
2	111450001	111500000	0.279056	INTS9
2	127675001	127725000	0.259631	IWS1
2	111825001	111875000	0.294299	KIF13B
2	111800001	111850000	0.301398	KIF13B
2	260525001	260575000	0.279522	LDLRAD2
2	260500001	260550000	0.348974	LDLRAD2
2	227725001	227775000	0.271199	LOC101103044
2	96600001	96650000	0.337088	LOC101103376
2	96650001	96700000	0.406447	LOC101103376
2	96625001	96675000	0.502789	LOC101103376
2	96600001	96650000	0.337088	LOC101103623
2	96650001	96700000	0.406447	LOC101103623
2	96625001	96675000	0.502789	LOC101103623
2	22850001	22900000	0.362855	LOC101106409
2	112725001	112775000	0.27124	LOC101110127
2	56375001	56425000	0.265046	LOC101110212
2	56300001	56350000	0.269465	LOC101110212
2	56350001	56400000	0.337262	LOC101110212
2	56325001	56375000	0.343378	LOC101110212
2	114200001	114250000	0.385343	LOC101111693
2	114200001	114250000	0.385343	LOC101111942
2	114200001	114250000	0.385343	LOC101112201
2	12450001	12500000	0.28711	LOC101112627
2	12425001	12475000	0.311845	LOC101112627
2	236000001	236050000	0.315062	LOC101116286
2	235975001	236025000	0.375841	LOC101116286
2	112225001	112275000	0.28031	LOC101116964
2	112300001	112350000	0.28238	LOC101116964
2	112350001	112400000	0.292114	LOC101116964
2	112325001	112375000	0.426756	LOC101116964
2	113525001	113575000	0.289473	LOC101118164
2	128000001	128050000	0.276045	LOC101118856
2	127975001	128025000	0.283184	LOC101118856
2	127950001	128000000	0.341975	LOC101118856
2	248050001	248100000	0.27377	LOC101121244
2	248075001	248125000	0.315138	LOC101121244
2	248100001	248150000	0.322601	LOC101121244
2	133525001	133575000	0.2653	LOC101122056
2	133550001	133600000	0.308369	LOC101122056
2	133575001	133625000	0.308651	LOC101122056
2	133650001	133700000	0.309251	LOC101122056
2	133625001	133675000	0.311674	LOC101122056
2	133600001	133650000	0.315503	LOC101122056
2	133675001	133725000	0.3395	LOC101122056
2	255275001	255325000	0.273705	LOC105606955
2	112875001	112925000	0.312588	LOC105608537
2	112900001	112950000	0.325189	LOC105608537
2	112925001	112975000	0.336486	LOC105608537
2	248050001	248100000	0.27377	LOC105610092
2	248075001	248125000	0.315138	LOC105610092
2	248100001	248150000	0.322601	LOC105610092
2	28875001	28925000	0.277831	LOC105611660
2	236000001	236050000	0.315062	LOC106990453
2	235975001	236025000	0.375841	LOC106990453
2	79125001	79175000	0.260117	LOC114112812
2	79050001	79100000	0.288396	LOC114112812
2	79100001	79150000	0.292274	LOC114112812
2	79075001	79125000	0.297235	LOC114112812
2	96650001	96700000	0.406447	LOC114112818
2	96625001	96675000	0.502789	LOC114112818
2	96650001	96700000	0.406447	LOC114112819
2	96625001	96675000	0.502789	LOC114112819
2	96650001	96700000	0.406447	LOC114112820
2	7450001	7500000	0.28005	LOC114112921
2	12150001	12200000	0.262227	LOC114112927
2	111425001	111475000	0.264178	LOC114113028
2	112950001	113000000	0.289043	LOC114113031
2	112900001	112950000	0.325189	LOC114113031
2	112925001	112975000	0.336486	LOC114113031
2	127675001	127725000	0.259631	LOC114113044
2	127750001	127800000	0.265331	LOC114113044
2	128000001	128050000	0.276045	LOC114113045
2	127975001	128025000	0.283184	LOC114113045
2	127925001	127975000	0.322759	LOC114113045
2	127950001	128000000	0.341975	LOC114113045
2	54850001	54900000	0.275933	LOC114113068
2	79050001	79100000	0.288396	LOC114113076
2	79100001	79150000	0.292274	LOC114113076
2	79075001	79125000	0.297235	LOC114113076
2	96650001	96700000	0.406447	LOC114113084
2	96625001	96675000	0.502789	LOC114113084
2	155125001	155175000	0.373242	LOC114113125
2	155100001	155150000	0.38016	LOC114113125
2	155125001	155175000	0.373242	LOC114113126
2	155100001	155150000	0.38016	LOC114113126
2	170325001	170375000	0.263964	LOC114113132
2	170225001	170275000	0.267543	LOC114113132
2	170075001	170125000	0.317775	LOC114113132
2	170100001	170150000	0.331379	LOC114113132
2	155125001	155175000	0.373242	LOC114113175
2	227725001	227775000	0.271199	LOC114113218
2	255500001	255550000	0.301325	LOC114113242
2	111075001	111125000	0.28205	LOC114113306
2	134225001	134275000	0.262772	LOC114113310
2	134550001	134600000	0.26599	LOC114113310
2	134625001	134675000	0.27003	LOC114113310
2	134675001	134725000	0.292232	LOC114113310
2	134300001	134350000	0.295243	LOC114113310
2	134700001	134750000	0.301794	LOC114113310
2	134725001	134775000	0.302051	LOC114113310
2	134650001	134700000	0.307885	LOC114113310
2	134375001	134425000	0.328372	LOC114113310
2	134325001	134375000	0.336697	LOC114113310
2	134350001	134400000	0.342793	LOC114113310
2	133975001	134025000	0.343208	LOC114113310
2	134525001	134575000	0.358936	LOC114113310
2	133950001	134000000	0.36909	LOC114113310
2	163725001	163775000	0.27982	LOC114113343
2	163700001	163750000	0.295533	LOC114113343
2	255050001	255100000	0.349875	LOC114113410
2	264800001	264850000	0.283351	LOC114113417
2	126575001	126625000	0.263438	LOC114113454
2	126625001	126675000	0.279315	LOC114113454
2	126650001	126700000	0.283334	LOC114113454
2	126375001	126425000	0.297614	LOC114113454
2	126550001	126600000	0.312115	LOC114113454
2	126525001	126575000	0.352249	LOC114113454
2	126450001	126500000	0.372784	LOC114113454
2	126425001	126475000	0.380922	LOC114113454
2	126400001	126450000	0.381091	LOC114113454
2	126475001	126525000	0.40405	LOC114113454
2	126500001	126550000	0.41426	LOC114113454
2	128025001	128075000	0.261081	LOC114113465
2	128000001	128050000	0.276045	LOC114113465
2	127975001	128025000	0.283184	LOC114113465
2	127750001	127800000	0.265331	MAP3K2
2	127800001	127850000	0.304844	MAP3K2
2	127775001	127825000	0.323295	MAP3K2
2	127825001	127875000	0.32674	MAP3K2
2	127850001	127900000	0.365028	MAP3K2
2	127875001	127925000	0.400771	MAP3K2
2	2825001	2875000	0.259439	MEGF9
2	112725001	112775000	0.27124	MSRA
2	112375001	112425000	0.279672	MSRA
2	112300001	112350000	0.28238	MSRA
2	112575001	112625000	0.285243	MSRA
2	112600001	112650000	0.288289	MSRA
2	112350001	112400000	0.292114	MSRA
2	112400001	112450000	0.29598	MSRA
2	112425001	112475000	0.302027	MSRA
2	112675001	112725000	0.308218	MSRA
2	112475001	112525000	0.333248	MSRA
2	112450001	112500000	0.339989	MSRA
2	112625001	112675000	0.401924	MSRA
2	112325001	112375000	0.426756	MSRA
2	112650001	112700000	0.427039	MSRA
2	89125001	89175000	0.271828	NFIB
2	89100001	89150000	0.275855	NFIB
2	89250001	89300000	0.279445	NFIB
2	89275001	89325000	0.282765	NFIB
2	89200001	89250000	0.304069	NFIB
2	89175001	89225000	0.311549	NFIB
2	264850001	264900000	0.261947	PADI1
2	264825001	264875000	0.280834	PADI1
2	264800001	264850000	0.283351	PADI1
2	264750001	264800000	0.26534	PADI3
2	264825001	264875000	0.280834	PADI3
2	264800001	264850000	0.283351	PADI3
2	264750001	264800000	0.26534	PADI4
2	79125001	79175000	0.260117	PDCD1LG2
2	79100001	79150000	0.292274	PDCD1LG2
2	79075001	79125000	0.297235	PDCD1LG2
2	56200001	56250000	0.25993	PHF24
2	56300001	56350000	0.269465	PHF24
2	56225001	56275000	0.330288	PHF24
2	56325001	56375000	0.343378	PHF24
2	56250001	56300000	0.347377	PHF24
2	113050001	113100000	0.273341	PINX1
2	112950001	113000000	0.289043	PINX1
2	113025001	113075000	0.299167	PINX1
2	112975001	113025000	0.299492	PINX1
2	113000001	113050000	0.304294	PINX1
2	112925001	112975000	0.336486	PINX1
2	22850001	22900000	0.362855	PLPPR1
2	23000001	23050000	0.430942	PLPPR1
2	255050001	255100000	0.349875	PPP1R8
2	127675001	127725000	0.259631	PROC
2	127750001	127800000	0.265331	PROC
2	127775001	127825000	0.323295	PROC
2	81925001	81975000	0.269834	PTPRD
2	81900001	81950000	0.297216	PTPRD
2	236000001	236050000	0.315062	PTPRN
2	78700001	78750000	0.270404	RCL1
2	78675001	78725000	0.274396	RCL1
2	78525001	78575000	0.283496	RCL1
2	78650001	78700000	0.295033	RCL1
2	78625001	78675000	0.303919	RCL1
2	78600001	78650000	0.562218	RCL1
2	78550001	78600000	0.62843	RCL1
2	78575001	78625000	0.745559	RCL1
2	213625001	213675000	0.319434	RFTN2
2	213600001	213650000	0.393789	RFTN2
2	54850001	54900000	0.275933	RNF38
2	112800001	112850000	0.264546	RP1L1
2	112825001	112875000	0.269777	RP1L1
2	112850001	112900000	0.307315	RP1L1
2	112875001	112925000	0.312588	RP1L1
2	213450001	213500000	0.328477	SF3B1
2	213425001	213475000	0.344637	SF3B1
2	256350001	256400000	0.334125	SH3BGRL3
2	12150001	12200000	0.262227	SHOC1
2	256550001	256600000	0.310177	SLC30A2
2	625001	675000	0.272927	SNTG2
2	675001	725000	0.279727	SNTG2
2	650001	700000	0.297507	SNTG2
2	112900001	112950000	0.325189	SOX7
2	112925001	112975000	0.336486	SOX7
2	236000001	236050000	0.315062	STK16
2	235975001	236025000	0.375841	STK16
2	255100001	255150000	0.318598	STX12
2	255050001	255100000	0.349875	STX12
2	255075001	255125000	0.427686	STX12
2	22700001	22750000	0.317487	TMEM246
2	22725001	22775000	0.370248	TMEM246
2	9300001	9350000	0.38956	TNFSF15
2	256550001	256600000	0.310177	TRIM63
2	123425001	123475000	0.265518	TRNAE-CUC_13
2	127825001	127875000	0.32674	TRNAS-GGA_26
2	127850001	127900000	0.365028	TRNAS-GGA_26
2	127875001	127925000	0.400771	TRNAS-GGA_26
2	216175001	216225000	0.259664	TRNAW-CCA_26
2	70875001	70925000	0.268557	TRPM3
2	70800001	70850000	0.317829	TRPM3
2	70825001	70875000	0.346477	TRPM3
2	236000001	236050000	0.315062	TUBA4A
2	235975001	236025000	0.375841	TUBA4A
2	256350001	256400000	0.334125	UBXN11
2	126975001	127025000	0.292092	UGGT1
2	260525001	260575000	0.279522	USP48
2	260500001	260550000	0.348974	USP48
2	261850001	261900000	0.267002	VWA5B1
2	255275001	255325000	0.273705	WASF2
2	255475001	255525000	0.269297	WDTC1
2	255500001	255550000	0.301325	WDTC1
2	113050001	113100000	0.273341	XKR6
2	113125001	113175000	0.284286	XKR6
2	113025001	113075000	0.299167	XKR6
2	112975001	113025000	0.299492	XKR6
2	113000001	113050000	0.304294	XKR6
2	177000001	177050000	0.27038	ZEB2
2	235975001	236025000	0.375841	ZFAND2B
2	28875001	28925000	0.277831	ZNF169
2	28900001	28950000	0.282944	ZNF169
2	16700001	16750000	0.300263	ZNF462
3	234500001	234550000	0.273476	A4GALT
3	40425001	40475000	0.264502	AAK1
3	2800001	2850000	0.307916	ABO
3	233400001	233450000	0.279782	ACO2
3	111250001	111300000	0.386258	ACOXL
3	111275001	111325000	0.422699	ACOXL
3	111300001	111350000	0.429473	ACOXL
3	111325001	111375000	0.463811	ACOXL
3	111350001	111400000	0.489488	ACOXL
3	124875001	124925000	0.26626	ACSS3
3	124900001	124950000	0.267757	ACSS3
3	124975001	125025000	0.274879	ACSS3
3	124925001	124975000	0.304493	ACSS3
3	124700001	124750000	0.306074	ACSS3
3	124950001	125000000	0.321885	ACSS3
3	44975001	45025000	0.3464	ACTR2
3	2675001	2725000	0.266587	ADAMTS13
3	110375001	110425000	0.26855	ADRA2B
3	110400001	110450000	0.284312	ADRA2B
3	110425001	110475000	0.334022	ADRA2B
3	2875001	2925000	0.269997	AGPAT2
3	2825001	2875000	0.360988	AGPAT2
3	2850001	2900000	0.373997	AGPAT2
3	4175001	4225000	0.262813	AK8
3	4150001	4200000	0.398013	AK8
3	226250001	226300000	0.329314	AKAP3
3	142550001	142600000	0.306122	AMHR2
3	142625001	142675000	0.419081	AMHR2
3	225150001	225200000	0.29439	ANO2
3	225100001	225150000	0.303781	ANO2
3	225125001	225175000	0.326452	ANO2
3	41050001	41100000	0.264507	ANTXR1
3	40950001	41000000	0.282755	ANTXR1
3	41025001	41075000	0.317674	ANTXR1
3	231400001	231450000	0.293621	APOBEC3F
3	231350001	231400000	0.328357	APOBEC3F
3	231375001	231425000	0.369615	APOBEC3F
3	231350001	231400000	0.328357	APOBEC3Z1
3	147150001	147200000	0.274409	ARF3
3	147125001	147175000	0.277144	ARF3
3	148550001	148600000	0.273833	ASB8
3	148525001	148575000	0.28544	ASB8
3	110375001	110425000	0.26855	ASTL
3	110400001	110450000	0.284312	ASTL
3	34575001	34625000	0.259754	ASXL2
3	34625001	34675000	0.292581	ASXL2
3	34600001	34650000	0.332217	ASXL2
3	145025001	145075000	0.292994	ATF1
3	145050001	145100000	0.317036	ATF1
3	215550001	215600000	0.260211	ATF7IP
3	215525001	215575000	0.290692	ATF7IP
3	229875001	229925000	0.26978	ATP6V1E1
3	228200001	228250000	0.280701	B4GALNT3
3	228225001	228275000	0.296747	B4GALNT3
3	36825001	36875000	0.267711	BABAM2
3	146350001	146400000	0.402692	BCDIN3D
3	146375001	146425000	0.416367	BCDIN3D
3	111525001	111575000	0.286883	BCL2L11
3	111550001	111600000	0.425645	BCL2L11
3	111575001	111625000	0.4534	BCL2L11
3	229875001	229925000	0.26978	BCL2L13
3	195800001	195850000	0.259726	BICD1
3	196100001	196150000	0.280176	BICD1
3	144425001	144475000	0.305882	BIN2
3	144500001	144550000	0.350836	BIN2
3	144450001	144500000	0.490343	BIN2
3	144475001	144525000	0.504815	BIN2
3	146775001	146825000	0.314266	C1QL4
3	146800001	146850000	0.353154	C1QL4
3	146825001	146875000	0.372487	C1QL4
3	133675001	133725000	0.2838	C3H12orf29
3	133650001	133700000	0.284438	C3H12orf29
3	133500001	133550000	0.266595	C3H12orf50
3	133400001	133450000	0.26805	C3H12orf50
3	133425001	133475000	0.281931	C3H12orf50
3	133675001	133725000	0.2838	C3H12orf50
3	133650001	133700000	0.284438	C3H12orf50
3	132700001	132750000	0.295175	C3H12orf50
3	133475001	133525000	0.297716	C3H12orf50
3	132725001	132775000	0.302422	C3H12orf50
3	133450001	133500000	0.303102	C3H12orf50
3	133625001	133675000	0.413252	C3H12orf50
3	133575001	133625000	0.417815	C3H12orf50
3	133600001	133650000	0.464546	C3H12orf50
3	230525001	230575000	0.290609	C3H22orf23
3	229150001	229200000	0.259218	CACNA1C
3	229375001	229425000	0.279836	CACNA1C
3	229250001	229300000	0.305203	CACNA1C
3	229325001	229375000	0.312716	CACNA1C
3	229225001	229275000	0.318853	CACNA1C
3	229200001	229250000	0.341682	CACNA1C
3	229350001	229400000	0.356013	CACNA1C
3	85100001	85150000	0.265338	CAMKMT
3	85075001	85125000	0.267561	CAMKMT
3	3675001	3725000	0.320582	CAMSAP1
3	141825001	141875000	0.259952	CBX5
3	231400001	231450000	0.293621	CBX7
3	231375001	231425000	0.369615	CBX7
3	148550001	148600000	0.273833	CCDC184
3	148525001	148575000	0.28544	CCDC184
3	126000001	126050000	0.280231	CCDC59
3	125675001	125725000	0.281386	CCDC59
3	126125001	126175000	0.297176	CCDC59
3	125850001	125900000	0.301788	CCDC59
3	125550001	125600000	0.314412	CCDC59
3	125825001	125875000	0.320211	CCDC59
3	125900001	125950000	0.324671	CCDC59
3	126025001	126075000	0.339013	CCDC59
3	125625001	125675000	0.339096	CCDC59
3	125875001	125925000	0.34702	CCDC59
3	125750001	125800000	0.348141	CCDC59
3	126050001	126100000	0.368042	CCDC59
3	125525001	125575000	0.402223	CCDC59
3	125800001	125850000	0.424186	CCDC59
3	125650001	125700000	0.436673	CCDC59
3	125775001	125825000	0.44507	CCDC59
3	126075001	126125000	0.531772	CCDC59
3	126100001	126150000	0.565576	CCDC59
3	147150001	147200000	0.274409	CCDC65
3	230225001	230275000	0.386659	CDC42EP1
3	230250001	230300000	0.53647	CDC42EP1
3	230275001	230325000	0.541076	CDC42EP1
3	144425001	144475000	0.305882	CELA1
3	144450001	144500000	0.490343	CELA1
3	133675001	133725000	0.2838	CEP290
3	8125001	8175000	0.27161	CERCAM
3	8100001	8150000	0.290709	CERCAM
3	8750001	8800000	0.273442	CFAP157
3	4600001	4650000	0.358131	CFAP77
3	4575001	4625000	0.411201	CFAP77
3	224600001	224650000	0.27625	CHD4
3	110300001	110350000	0.288367	CIAO1
3	110275001	110325000	0.29009	CIAO1
3	109000001	109050000	0.613625	CNGA3
3	148675001	148725000	0.311207	COL2A1
3	148650001	148700000	0.337547	COL2A1
3	148750001	148800000	0.386925	COL2A1
3	148725001	148775000	0.403408	COL2A1
3	48025001	48075000	0.316176	COMMD1
3	48000001	48050000	0.334745	COMMD1
3	226975001	227025000	0.272803	CRACR2A
3	139350001	139400000	0.274994	CRADD
3	139325001	139375000	0.277741	CRADD
3	139300001	139350000	0.310516	CRADD
3	139500001	139550000	0.32521	CRADD
3	139375001	139425000	0.408409	CRADD
3	139275001	139325000	0.436105	CRADD
3	139475001	139525000	0.475085	CRADD
3	139400001	139450000	0.49899	CRADD
3	139450001	139500000	0.562153	CRADD
3	139425001	139475000	0.572384	CRADD
3	7475001	7525000	0.322407	CRAT
3	193750001	193800000	0.287872	CYTH4
3	14600001	14650000	0.318017	DAB2IP
3	144525001	144575000	0.280917	DAZAP2
3	144500001	144550000	0.350836	DAZAP2
3	144475001	144525000	0.504815	DAZAP2
3	229150001	229200000	0.259218	DCP1B
3	229225001	229275000	0.318853	DCP1B
3	229200001	229250000	0.341682	DCP1B
3	147150001	147200000	0.274409	DDN
3	147125001	147175000	0.277144	DDN
3	147100001	147150000	0.282298	DDN
3	227800001	227850000	0.303928	DDX11
3	227775001	227825000	0.341213	DDX11
3	230950001	231000000	0.266656	DDX17
3	231000001	231050000	0.411819	DDX17
3	230975001	231025000	0.479242	DDX17
3	213925001	213975000	0.259271	DERA
3	213950001	214000000	0.281955	DERA
3	147025001	147075000	0.306676	DHH
3	147075001	147125000	0.310776	DHH
3	147050001	147100000	0.359568	DHH
3	2800001	2850000	0.307916	DIPK1B
3	2825001	2875000	0.360988	DIPK1B
3	2850001	2900000	0.373997	DIPK1B
3	231000001	231050000	0.411819	DMC1
3	230975001	231025000	0.479242	DMC1
3	146750001	146800000	0.31154	DNAJC22
3	146775001	146825000	0.314266	DNAJC22
3	146800001	146850000	0.353154	DNAJC22
3	8250001	8300000	0.32082	DNM1
3	195400001	195450000	0.266651	DNM1L
3	7475001	7525000	0.322407	DOLPP1
3	110375001	110425000	0.26855	DUSP2
3	110400001	110450000	0.284312	DUSP2
3	138800001	138850000	0.314814	EEA1
3	138575001	138625000	0.322005	EEA1
3	138825001	138875000	0.336929	EEA1
3	235325001	235375000	0.306169	EFCAB6
3	235300001	235350000	0.311911	EFCAB6
3	2875001	2925000	0.269997	EGFL7
3	2850001	2900000	0.373997	EGFL7
3	47425001	47475000	0.288356	EHBP1
3	47400001	47450000	0.354989	EHBP1
3	47375001	47425000	0.486389	EHBP1
3	47350001	47400000	0.615069	EHBP1
3	47325001	47375000	0.68389	EHBP1
3	63325001	63375000	0.259547	EIF2AK3
3	63300001	63350000	0.273196	EIF2AK3
3	230500001	230550000	0.263892	EIF3L
3	230525001	230575000	0.290609	EIF3L
3	142925001	142975000	0.264378	EIF4B
3	223300001	223350000	0.267547	EM4B
3	223325001	223375000	0.270795	EM4B
3	73850001	73900000	0.289738	EML6
3	148950001	149000000	0.289442	ENDOU
3	232050001	232100000	0.264898	ENTHD1
3	136825001	136875000	0.279768	EPYC
3	136800001	136850000	0.286326	EPYC
3	198675001	198725000	0.275814	ERGIC2
3	198700001	198750000	0.287531	ERGIC2
3	42650001	42700000	0.264083	ETAA1
3	146350001	146400000	0.402692	FAIM2
3	146375001	146425000	0.416367	FAIM2
3	8900001	8950000	0.336756	FAM129B
3	8850001	8900000	0.402283	FAM129B
3	8875001	8925000	0.422658	FAM129B
3	145600001	145650000	0.271144	FAM186A
3	145900001	145950000	0.277784	FAM186A
3	145500001	145550000	0.314212	FAM186A
3	145425001	145475000	0.319084	FAM186A
3	145450001	145500000	0.385835	FAM186A
3	145475001	145525000	0.417692	FAM186A
3	145875001	145925000	0.460522	FAM186A
3	146600001	146650000	0.367354	FAM186B
3	146575001	146625000	0.375059	FAM186B
3	146550001	146600000	0.444975	FAM186B
3	146525001	146575000	0.493375	FAM186B
3	198925001	198975000	0.259622	FAR2
3	228900001	228950000	0.278603	FBXL14
3	201500001	201550000	0.312995	FGFR1OP2
3	201525001	201575000	0.463272	FGFR1OP2
3	147150001	147200000	0.274409	FKBP11
3	227775001	227825000	0.341213	FKBP4
3	146500001	146550000	0.348367	FMNL3
3	146525001	146575000	0.493375	FMNL3
3	36825001	36875000	0.267711	FOSL2
3	36850001	36900000	0.276039	FOSL2
3	144425001	144475000	0.305882	GALNT6
3	226125001	226175000	0.262522	GALNT8
3	226175001	226225000	0.322125	GALNT8
3	226250001	226300000	0.329314	GALNT8
3	226200001	226250000	0.336431	GALNT8
3	226150001	226200000	0.352263	GALNT8
3	226225001	226275000	0.371908	GALNT8
3	224600001	224650000	0.27625	GAPDH
3	4075001	4125000	0.288933	GFI1B
3	230300001	230350000	0.318154	GGA1
3	230250001	230300000	0.53647	GGA1
3	230275001	230325000	0.541076	GGA1
3	8100001	8150000	0.290709	GLE1
3	8050001	8100000	0.315967	GLE1
3	8075001	8125000	0.342342	GLE1
3	3775001	3825000	0.271832	GLT6D1
3	8250001	8300000	0.32082	GOLGA2
3	110450001	110500000	0.264142	GPAT2
3	232050001	232100000	0.264898	GRAP2
3	19675001	19725000	0.276668	GRHL1
3	19700001	19750000	0.303375	GRHL1
3	19725001	19775000	0.404173	GRHL1
3	240650001	240700000	0.283871	HDAC10
3	142075001	142125000	0.352005	HOXC11
3	142100001	142150000	0.341763	HOXC12
3	142075001	142125000	0.352005	HOXC12
3	142100001	142150000	0.341763	HOXC13
3	142075001	142125000	0.352005	HOXC13
3	20200001	20250000	0.262176	HPCAL1
3	20075001	20125000	0.280872	HPCAL1
3	20175001	20225000	0.319532	HPCAL1
3	224600001	224650000	0.27625	IFFO1
3	108750001	108800000	0.269801	INPP4A
3	108850001	108900000	0.27918	INPP4A
3	108825001	108875000	0.314991	INPP4A
3	108800001	108850000	0.321229	INPP4A
3	108775001	108825000	0.331012	INPP4A
3	201550001	201600000	0.260444	INTS13
3	201500001	201550000	0.312995	INTS13
3	201525001	201575000	0.463272	INTS13
3	227925001	227975000	0.274987	IQSEC3
3	227875001	227925000	0.289774	IQSEC3
3	227800001	227850000	0.303928	IQSEC3
3	227900001	227950000	0.304824	IQSEC3
3	147425001	147475000	0.288771	KANSL2
3	147450001	147500000	0.328746	KANSL2
3	147475001	147525000	0.364534	KANSL2
3	226125001	226175000	0.262522	KCNA6
3	226175001	226225000	0.322125	KCNA6
3	226200001	226250000	0.336431	KCNA6
3	226150001	226200000	0.352263	KCNA6
3	146600001	146650000	0.367354	KCNH3
3	146575001	146625000	0.375059	KCNH3
3	230950001	231000000	0.266656	KCNJ4
3	230975001	231025000	0.479242	KCNJ4
3	3725001	3775000	0.307652	KCNT1
3	3675001	3725000	0.320582	KCNT1
3	3750001	3800000	0.395596	KCNT1
3	230950001	231000000	0.266656	KDELR3
3	231000001	231050000	0.411819	KDELR3
3	230975001	231025000	0.479242	KDELR3
3	62350001	62400000	0.292637	KDM3A
3	136825001	136875000	0.279768	KERA
3	136800001	136850000	0.286326	KERA
3	134200001	134250000	0.272528	KITLG
3	134350001	134400000	0.274285	KITLG
3	134150001	134200000	0.28376	KITLG
3	134175001	134225000	0.342443	KITLG
3	134275001	134325000	0.617957	KITLG
3	147125001	147175000	0.277144	KMT2D
3	147100001	147150000	0.282298	KMT2D
3	147075001	147125000	0.310776	KMT2D
3	147050001	147100000	0.359568	KMT2D
3	143375001	143425000	0.261239	KRT5
3	143375001	143425000	0.261239	KRT6A
3	147425001	147475000	0.288771	LALBA
3	147450001	147500000	0.328746	LALBA
3	147475001	147525000	0.364534	LALBA
3	147500001	147550000	0.368722	LALBA
3	145425001	145475000	0.319084	LARP4
3	145450001	145500000	0.385835	LARP4
3	38725001	38775000	0.262166	LBH
3	1100001	1150000	0.264131	LCN10
3	1125001	1175000	0.27017	LCN10
3	1100001	1150000	0.264131	LCN15
3	1125001	1175000	0.27017	LCN15
3	1075001	1125000	0.322842	LCN15
3	1100001	1150000	0.264131	LCN6
3	1125001	1175000	0.27017	LCN6
3	1100001	1150000	0.264131	LCN8
3	1125001	1175000	0.27017	LCN8
3	1075001	1125000	0.322842	LCN8
3	165925001	165975000	0.305079	LEMD3
3	165775001	165825000	0.355376	LEMD3
3	165800001	165850000	0.359603	LEMD3
3	165900001	165950000	0.359774	LEMD3
3	165750001	165800000	0.387693	LEMD3
3	165825001	165875000	0.449523	LEMD3
3	165875001	165925000	0.467098	LEMD3
3	165850001	165900000	0.518891	LEMD3
3	230325001	230375000	0.300406	LGALS1
3	230300001	230350000	0.318154	LGALS1
3	230350001	230400000	0.473995	LGALS1
3	230300001	230350000	0.318154	LGALS2
3	230225001	230275000	0.386659	LGALS2
3	230250001	230300000	0.53647	LGALS2
3	230275001	230325000	0.541076	LGALS2
3	14050001	14100000	0.335681	LHX6
3	124875001	124925000	0.26626	LIN7A
3	124500001	124550000	0.30028	LIN7A
3	124700001	124750000	0.306074	LIN7A
3	124475001	124525000	0.327105	LIN7A
3	147025001	147075000	0.306676	LMBR1L
3	147050001	147100000	0.359568	LMBR1L
3	146975001	147025000	0.388538	LMBR1L
3	192500001	192550000	0.287714	LOC101102047
3	192525001	192575000	0.290708	LOC101102047
3	220000001	220050000	0.272244	LOC101102227
3	219975001	220025000	0.318993	LOC101102227
3	223025001	223075000	0.263084	LOC101102967
3	223000001	223050000	0.30604	LOC101102967
3	148000001	148050000	0.43517	LOC101103465
3	147975001	148025000	0.541863	LOC101103465
3	148150001	148200000	0.265689	LOC101103970
3	148175001	148225000	0.28918	LOC101103970
3	194150001	194200000	0.259805	LOC101104224
3	148275001	148325000	0.261141	LOC101104739
3	1075001	1125000	0.322842	LOC101105995
3	1050001	1100000	0.434136	LOC101105995
3	148525001	148575000	0.28544	LOC101106764
3	1050001	1100000	0.434136	LOC101108998
3	108750001	108800000	0.269801	LOC101109345
3	108700001	108750000	0.301072	LOC101109345
3	108775001	108825000	0.331012	LOC101109345
3	109400001	109450000	0.259278	LOC101110577
3	63325001	63375000	0.259547	LOC101110577
3	34575001	34625000	0.259754	LOC101110577
3	21725001	21775000	0.260085	LOC101110577
3	24500001	24550000	0.260593	LOC101110577
3	104250001	104300000	0.260812	LOC101110577
3	38725001	38775000	0.262166	LOC101110577
3	20200001	20250000	0.262176	LOC101110577
3	52650001	52700000	0.262187	LOC101110577
3	26600001	26650000	0.262319	LOC101110577
3	50325001	50375000	0.262657	LOC101110577
3	20275001	20325000	0.2627	LOC101110577
3	4175001	4225000	0.262813	LOC101110577
3	42650001	42700000	0.264083	LOC101110577
3	1100001	1150000	0.264131	LOC101110577
3	110450001	110500000	0.264142	LOC101110577
3	40425001	40475000	0.264502	LOC101110577
3	41050001	41100000	0.264507	LOC101110577
3	55675001	55725000	0.265054	LOC101110577
3	85100001	85150000	0.265338	LOC101110577
3	13550001	13600000	0.265459	LOC101110577
3	73825001	73875000	0.265607	LOC101110577
3	61025001	61075000	0.266119	LOC101110577
3	2675001	2725000	0.266587	LOC101110577
3	56700001	56750000	0.267184	LOC101110577
3	63075001	63125000	0.267264	LOC101110577
3	28425001	28475000	0.267277	LOC101110577
3	85075001	85125000	0.267561	LOC101110577
3	36825001	36875000	0.267711	LOC101110577
3	27800001	27850000	0.267902	LOC101110577
3	63375001	63425000	0.267921	LOC101110577
3	110375001	110425000	0.26855	LOC101110577
3	44750001	44800000	0.269302	LOC101110577
3	13950001	14000000	0.269526	LOC101110577
3	108750001	108800000	0.269801	LOC101110577
3	2875001	2925000	0.269997	LOC101110577
3	1125001	1175000	0.27017	LOC101110577
3	13875001	13925000	0.270521	LOC101110577
3	22075001	22125000	0.270849	LOC101110577
3	14025001	14075000	0.270854	LOC101110577
3	114125001	114175000	0.270929	LOC101110577
3	26150001	26200000	0.271051	LOC101110577
3	8125001	8175000	0.27161	LOC101110577
3	3775001	3825000	0.271832	LOC101110577
3	61000001	61050000	0.272869	LOC101110577
3	107250001	107300000	0.273021	LOC101110577
3	63300001	63350000	0.273196	LOC101110577
3	8750001	8800000	0.273442	LOC101110577
3	102975001	103025000	0.273648	LOC101110577
3	83775001	83825000	0.273866	LOC101110577
3	93875001	93925000	0.274046	LOC101110577
3	13525001	13575000	0.274554	LOC101110577
3	52600001	52650000	0.274744	LOC101110577
3	76400001	76450000	0.275614	LOC101110577
3	31750001	31800000	0.275904	LOC101110577
3	113475001	113525000	0.27603	LOC101110577
3	36850001	36900000	0.276039	LOC101110577
3	39975001	40025000	0.276381	LOC101110577
3	44825001	44875000	0.276432	LOC101110577
3	19675001	19725000	0.276668	LOC101110577
3	24150001	24200000	0.276818	LOC101110577
3	27075001	27125000	0.277241	LOC101110577
3	43500001	43550000	0.277416	LOC101110577
3	75875001	75925000	0.277426	LOC101110577
3	4850001	4900000	0.278715	LOC101110577
3	108850001	108900000	0.27918	LOC101110577
3	83750001	83800000	0.280402	LOC101110577
3	20075001	20125000	0.280872	LOC101110577
3	84725001	84775000	0.281141	LOC101110577
3	31075001	31125000	0.281588	LOC101110577
3	78700001	78750000	0.281818	LOC101110577
3	40950001	41000000	0.282755	LOC101110577
3	104500001	104550000	0.282757	LOC101110577
3	52700001	52750000	0.282984	LOC101110577
3	109425001	109475000	0.284244	LOC101110577
3	110400001	110450000	0.284312	LOC101110577
3	114425001	114475000	0.284372	LOC101110577
3	52750001	52800000	0.28526	LOC101110577
3	8825001	8875000	0.286621	LOC101110577
3	111525001	111575000	0.286883	LOC101110577
3	108650001	108700000	0.286921	LOC101110577
3	71750001	71800000	0.286971	LOC101110577
3	46600001	46650000	0.287603	LOC101110577
3	104525001	104575000	0.287884	LOC101110577
3	31200001	31250000	0.28812	LOC101110577
3	47425001	47475000	0.288356	LOC101110577
3	110300001	110350000	0.288367	LOC101110577
3	4075001	4125000	0.288933	LOC101110577
3	114150001	114200000	0.289497	LOC101110577
3	73850001	73900000	0.289738	LOC101110577
3	110275001	110325000	0.29009	LOC101110577
3	30800001	30850000	0.290099	LOC101110577
3	8100001	8150000	0.290709	LOC101110577
3	114475001	114525000	0.291341	LOC101110577
3	34625001	34675000	0.292581	LOC101110577
3	62350001	62400000	0.292637	LOC101110577
3	49300001	49350000	0.293826	LOC101110577
3	40000001	40050000	0.295226	LOC101110577
3	114700001	114750000	0.295592	LOC101110577
3	45075001	45125000	0.296016	LOC101110577
3	31450001	31500000	0.296581	LOC101110577
3	114450001	114500000	0.296838	LOC101110577
3	46575001	46625000	0.300075	LOC101110577
3	27775001	27825000	0.300351	LOC101110577
3	13575001	13625000	0.300474	LOC101110577
3	108700001	108750000	0.301072	LOC101110577
3	55575001	55625000	0.301157	LOC101110577
3	114200001	114250000	0.301698	LOC101110577
3	102950001	103000000	0.301826	LOC101110577
3	19700001	19750000	0.303375	LOC101110577
3	24050001	24100000	0.303765	LOC101110577
3	56500001	56550000	0.305291	LOC101110577
3	56725001	56775000	0.305915	LOC101110577
3	114175001	114225000	0.306599	LOC101110577
3	23600001	23650000	0.30719	LOC101110577
3	3725001	3775000	0.307652	LOC101110577
3	2800001	2850000	0.307916	LOC101110577
3	19050001	19100000	0.307962	LOC101110577
3	9525001	9575000	0.308555	LOC101110577
3	71775001	71825000	0.309113	LOC101110577
3	109500001	109550000	0.312922	LOC101110577
3	52625001	52675000	0.313514	LOC101110577
3	23575001	23625000	0.314364	LOC101110577
3	108825001	108875000	0.314991	LOC101110577
3	25525001	25575000	0.315906	LOC101110577
3	8050001	8100000	0.315967	LOC101110577
3	48025001	48075000	0.316176	LOC101110577
3	41025001	41075000	0.317674	LOC101110577
3	14600001	14650000	0.318017	LOC101110577
3	13900001	13950000	0.318814	LOC101110577
3	52675001	52725000	0.318818	LOC101110577
3	111625001	111675000	0.319158	LOC101110577
3	20175001	20225000	0.319532	LOC101110577
3	31700001	31750000	0.320128	LOC101110577
3	3675001	3725000	0.320582	LOC101110577
3	8250001	8300000	0.32082	LOC101110577
3	108800001	108850000	0.321229	LOC101110577
3	31250001	31300000	0.321297	LOC101110577
3	27050001	27100000	0.321639	LOC101110577
3	7475001	7525000	0.322407	LOC101110577
3	1075001	1125000	0.322842	LOC101110577
3	75900001	75950000	0.323325	LOC101110577
3	13925001	13975000	0.324076	LOC101110577
3	52775001	52825000	0.324276	LOC101110577
3	108975001	109025000	0.324919	LOC101110577
3	56675001	56725000	0.325994	LOC101110577
3	9550001	9600000	0.326062	LOC101110577
3	109575001	109625000	0.328249	LOC101110577
3	31475001	31525000	0.329899	LOC101110577
3	108775001	108825000	0.331012	LOC101110577
3	56750001	56800000	0.331166	LOC101110577
3	34600001	34650000	0.332217	LOC101110577
3	25500001	25550000	0.3339	LOC101110577
3	110425001	110475000	0.334022	LOC101110577
3	48000001	48050000	0.334745	LOC101110577
3	14050001	14100000	0.335681	LOC101110577
3	31100001	31150000	0.33573	LOC101110577
3	8800001	8850000	0.335932	LOC101110577
3	8900001	8950000	0.336756	LOC101110577
3	109525001	109575000	0.336975	LOC101110577
3	43425001	43475000	0.338461	LOC101110577
3	96125001	96175000	0.338636	LOC101110577
3	8075001	8125000	0.342342	LOC101110577
3	31725001	31775000	0.343293	LOC101110577
3	27325001	27375000	0.343357	LOC101110577
3	55550001	55600000	0.343848	LOC101110577
3	84700001	84750000	0.344852	LOC101110577
3	56525001	56575000	0.345472	LOC101110577
3	44975001	45025000	0.3464	LOC101110577
3	31050001	31100000	0.347035	LOC101110577
3	19075001	19125000	0.351669	LOC101110577
3	47400001	47450000	0.354989	LOC101110577
3	4600001	4650000	0.358131	LOC101110577
3	26825001	26875000	0.359212	LOC101110577
3	31025001	31075000	0.359491	LOC101110577
3	31225001	31275000	0.36062	LOC101110577
3	2825001	2875000	0.360988	LOC101110577
3	4100001	4150000	0.365158	LOC101110577
3	63025001	63075000	0.36554	LOC101110577
3	8775001	8825000	0.36991	LOC101110577
3	44775001	44825000	0.371278	LOC101110577
3	26775001	26825000	0.37227	LOC101110577
3	2850001	2900000	0.373997	LOC101110577
3	111675001	111725000	0.375906	LOC101110577
3	4875001	4925000	0.380057	LOC101110577
3	111600001	111650000	0.384082	LOC101110577
3	31125001	31175000	0.384267	LOC101110577
3	111250001	111300000	0.386258	LOC101110577
3	44800001	44850000	0.388065	LOC101110577
3	24100001	24150000	0.391349	LOC101110577
3	3750001	3800000	0.395596	LOC101110577
3	4150001	4200000	0.398013	LOC101110577
3	8850001	8900000	0.402283	LOC101110577
3	19725001	19775000	0.404173	LOC101110577
3	24125001	24175000	0.407651	LOC101110577
3	26800001	26850000	0.409642	LOC101110577
3	4575001	4625000	0.411201	LOC101110577
3	44850001	44900000	0.414371	LOC101110577
3	111700001	111750000	0.415945	LOC101110577
3	8875001	8925000	0.422658	LOC101110577
3	111275001	111325000	0.422699	LOC101110577
3	111550001	111600000	0.425645	LOC101110577
3	111300001	111350000	0.429473	LOC101110577
3	1050001	1100000	0.434136	LOC101110577
3	4125001	4175000	0.445162	LOC101110577
3	76375001	76425000	0.446059	LOC101110577
3	111575001	111625000	0.4534	LOC101110577
3	63050001	63100000	0.457752	LOC101110577
3	109550001	109600000	0.463289	LOC101110577
3	111325001	111375000	0.463811	LOC101110577
3	76350001	76400000	0.472758	LOC101110577
3	47375001	47425000	0.486389	LOC101110577
3	111350001	111400000	0.489488	LOC101110577
3	31150001	31200000	0.493623	LOC101110577
3	44950001	45000000	0.500989	LOC101110577
3	44925001	44975000	0.548588	LOC101110577
3	109000001	109050000	0.613625	LOC101110577
3	47350001	47400000	0.615069	LOC101110577
3	44900001	44950000	0.617544	LOC101110577
3	44875001	44925000	0.642329	LOC101110577
3	47325001	47375000	0.68389	LOC101110577
3	2800001	2850000	0.307916	LOC101110918
3	2825001	2875000	0.360988	LOC101110918
3	2850001	2900000	0.373997	LOC101110918
3	143375001	143425000	0.261239	LOC101111178
3	13525001	13575000	0.274554	LOC101112207
3	109575001	109625000	0.328249	LOC101112639
3	202150001	202200000	0.26874	LOC101113317
3	202175001	202225000	0.288007	LOC101113317
3	2675001	2725000	0.266587	LOC101113488
3	14600001	14650000	0.318017	LOC101114503
3	213925001	213975000	0.259271	LOC101115056
3	213950001	214000000	0.281955	LOC101115056
3	144850001	144900000	0.271986	LOC101116391
3	144825001	144875000	0.350466	LOC101116391
3	13525001	13575000	0.274554	LOC101116470
3	144850001	144900000	0.271986	LOC101116975
3	144800001	144850000	0.292968	LOC101116975
3	144825001	144875000	0.350466	LOC101116975
3	13550001	13600000	0.265459	LOC101116979
3	13525001	13575000	0.274554	LOC101116979
3	13550001	13600000	0.265459	LOC101117238
3	13525001	13575000	0.274554	LOC101117238
3	13575001	13625000	0.300474	LOC101117238
3	229875001	229925000	0.26978	LOC101117325
3	230400001	230450000	0.283459	LOC101119130
3	230375001	230425000	0.462603	LOC101119130
3	13875001	13925000	0.270521	LOC101120821
3	52650001	52700000	0.262187	LOC101120996
3	52675001	52725000	0.318818	LOC101120996
3	13875001	13925000	0.270521	LOC101121084
3	147475001	147525000	0.364534	LOC101122017
3	147525001	147575000	0.366338	LOC101122017
3	147500001	147550000	0.368722	LOC101122017
3	147575001	147625000	0.291189	LOC101122268
3	147550001	147600000	0.306382	LOC101122268
3	147525001	147575000	0.366338	LOC101122268
3	147500001	147550000	0.368722	LOC101122268
3	147575001	147625000	0.291189	LOC101122513
3	147550001	147600000	0.306382	LOC101122513
3	147675001	147725000	0.286261	LOC101123547
3	147700001	147750000	0.300734	LOC101123547
3	13550001	13600000	0.265459	LOC105601967
3	13525001	13575000	0.274554	LOC105601967
3	13575001	13625000	0.300474	LOC105601967
3	1125001	1175000	0.27017	LOC105607196
3	2800001	2850000	0.307916	LOC105607217
3	2825001	2875000	0.360988	LOC105607217
3	138900001	138950000	0.260611	LOC105607931
3	138850001	138900000	0.270135	LOC105607931
3	139025001	139075000	0.271651	LOC105607931
3	138925001	138975000	0.298453	LOC105607931
3	139050001	139100000	0.303526	LOC105607931
3	138800001	138850000	0.314814	LOC105607931
3	138825001	138875000	0.336929	LOC105607931
3	138975001	139025000	0.349899	LOC105607931
3	138950001	139000000	0.385036	LOC105607931
3	224600001	224650000	0.27625	LOC105608590
3	223300001	223350000	0.267547	LOC105608603
3	223325001	223375000	0.270795	LOC105608603
3	223275001	223325000	0.283031	LOC105608603
3	155425001	155475000	0.260661	LOC105608615
3	155350001	155400000	0.267196	LOC105608615
3	155375001	155425000	0.268601	LOC105608615
3	155400001	155450000	0.274152	LOC105608615
3	179300001	179350000	0.273598	LOC105609280
3	179350001	179400000	0.278325	LOC105609280
3	179325001	179375000	0.298036	LOC105609280
3	179375001	179425000	0.330896	LOC105609280
3	179450001	179500000	0.335768	LOC105609280
3	179400001	179450000	0.398697	LOC105609280
3	179425001	179475000	0.473837	LOC105609280
3	230325001	230375000	0.300406	LOC105609488
3	230300001	230350000	0.318154	LOC105609488
3	230275001	230325000	0.541076	LOC105609488
3	230300001	230350000	0.318154	LOC105609489
3	230250001	230300000	0.53647	LOC105609489
3	230275001	230325000	0.541076	LOC105609489
3	230400001	230450000	0.283459	LOC105609492
3	230325001	230375000	0.300406	LOC105609492
3	230375001	230425000	0.462603	LOC105609492
3	230350001	230400000	0.473995	LOC105609492
3	39975001	40025000	0.276381	LOC105610458
3	40000001	40050000	0.295226	LOC105610458
3	142075001	142125000	0.352005	LOC105611004
3	142075001	142125000	0.352005	LOC105611006
[truncated: 5,706 more rows]

## Sheet: Table S5
Supplementary Table S5. A summary of genes from pi in DOR
Chromosome	Starting position	Ending position	-ln（pi）	Gene
1	181450001	181500000	0.71581	ABI3BP
1	181500001	181550000	0.878452	ABI3BP
1	181550001	181600000	1.06323	ABI3BP
1	181300001	181350000	1.19922	ABI3BP
1	181525001	181575000	1.24963	ABI3BP
1	137900001	137950000	0.711185	ADAMTS1
1	137925001	137975000	0.716964	ADAMTS1
1	138000001	138050000	0.794263	ADAMTS1
1	137950001	138000000	0.801743	ADAMTS1
1	137975001	138025000	0.849522	ADAMTS1
1	137850001	137900000	0.690655	ADAMTS5
1	137875001	137925000	0.704864	ADAMTS5
1	137900001	137950000	0.711185	ADAMTS5
1	137925001	137975000	0.716964	ADAMTS5
1	137825001	137875000	0.741518	ADAMTS5
1	137725001	137775000	0.75298	ADAMTS5
1	138000001	138050000	0.794263	ADAMTS5
1	137950001	138000000	0.801743	ADAMTS5
1	137800001	137850000	0.808992	ADAMTS5
1	137975001	138025000	0.849522	ADAMTS5
1	63900001	63950000	0.702026	ADGRL2
1	64475001	64525000	0.73416	ADGRL2
1	63175001	63225000	0.790249	ADGRL2
1	62575001	62625000	0.800511	ADGRL2
1	63600001	63650000	0.816529	ADGRL2
1	63150001	63200000	0.904654	ADGRL2
1	63875001	63925000	0.91065	ADGRL2
1	64700001	64750000	0.999674	ADGRL2
1	59450001	59500000	0.693277	ADGRL4
1	11325001	11375000	1.13127	ADPRHL2
1	11225001	11275000	0.707815	AGO1
1	11150001	11200000	0.88982	AGO1
1	11125001	11175000	1.04056	AGO1
1	11175001	11225000	1.0418	AGO1
1	11200001	11250000	1.08193	AGO1
1	11225001	11275000	0.707815	AGO3
1	11250001	11300000	0.997284	AGO3
1	11200001	11250000	1.08193	AGO3
1	11325001	11375000	1.13127	AGO3
1	11300001	11350000	2.06513	AGO3
1	11275001	11325000	2.07501	AGO3
1	11150001	11200000	0.88982	AGO4
1	11050001	11100000	0.930828	AGO4
1	11125001	11175000	1.04056	AGO4
1	11175001	11225000	1.0418	AGO4
1	11075001	11125000	1.1964	AGO4
1	11100001	11150000	1.28736	AGO4
1	175325001	175375000	0.932152	AKAP8
1	187000001	187050000	0.698186	ALCAM
1	186150001	186200000	0.700079	ALCAM
1	187100001	187150000	0.788369	ALCAM
1	186225001	186275000	1.06688	ALCAM
1	104875001	104925000	0.856091	ANKRD35
1	106550001	106600000	0.972438	ARNT
1	106500001	106550000	1.25322	ARNT
1	106525001	106575000	1.44128	ARNT
1	194950001	195000000	0.828016	ATG3
1	222775001	222825000	0.745205	ATP11B
1	222750001	222800000	0.882578	ATP11B
1	212125001	212175000	0.744852	ATP13A4
1	212150001	212200000	1.46025	ATP13A4
1	212125001	212175000	0.744852	ATP13A5
1	212175001	212225000	1.13	ATP13A5
1	212150001	212200000	1.46025	ATP13A5
1	222275001	222325000	0.848183	B3GNT5
1	222250001	222300000	1.576	B3GNT5
1	195650001	195700000	0.691504	BOC
1	195550001	195600000	0.74713	BOC
1	195525001	195575000	0.779511	BOC
1	195400001	195450000	0.818159	BOC
1	195600001	195650000	0.87407	BOC
1	195575001	195625000	0.879859	BOC
1	195500001	195550000	1.22046	BOC
1	195475001	195525000	1.48529	BOC
1	195450001	195500000	1.77991	BOC
1	195425001	195475000	2.51614	BOC
1	175325001	175375000	0.932152	BRD4
1	175350001	175400000	1.64298	BRD4
1	175375001	175425000	1.7495	BRD4
1	27175001	27225000	0.741563	C1H1orf185
1	27150001	27200000	0.753599	C1H1orf185
1	10950001	11000000	0.729842	C1H1orf216
1	11050001	11100000	0.930828	C1H1orf216
1	108600001	108650000	1.09034	C1H1orf68
1	33175001	33225000	0.720227	C8B
1	41925001	41975000	0.72444	CACHD1
1	41825001	41875000	0.768816	CACHD1
1	41725001	41775000	0.825948	CACHD1
1	42050001	42100000	0.850471	CACHD1
1	41900001	41950000	0.90119	CACHD1
1	42025001	42075000	0.905993	CACHD1
1	41950001	42000000	0.944795	CACHD1
1	41875001	41925000	1.01586	CACHD1
1	41850001	41900000	1.03909	CACHD1
1	925001	975000	0.824233	CAPN10
1	175650001	175700000	0.817132	CASP14
1	175625001	175675000	1.03468	CASP14
1	175725001	175775000	0.735052	CCDC105
1	175650001	175700000	0.817132	CCDC105
1	175625001	175675000	1.03468	CCDC105
1	195125001	195175000	0.83864	CCDC80
1	195025001	195075000	0.884918	CCDC80
1	195100001	195150000	1.16473	CCDC80
1	195050001	195100000	1.23587	CCDC80
1	195075001	195125000	1.23743	CCDC80
1	194750001	194800000	0.899954	CD200
1	194675001	194725000	0.90795	CD200
1	194725001	194775000	0.909654	CD200
1	194700001	194750000	0.966797	CD200
1	195325001	195375000	0.696663	CD200R1
1	195300001	195350000	0.755776	CD200R1
1	195225001	195275000	0.885795	CD200R1
1	98750001	98800000	0.894908	CD58
1	98775001	98825000	1.68788	CD58
1	195650001	195700000	0.691504	CFAP44
1	195700001	195750000	0.725447	CFAP44
1	195675001	195725000	0.834771	CFAP44
1	103850001	103900000	0.876253	CHD1L
1	103825001	103875000	1.06784	CHD1L
1	215350001	215400000	0.725511	CLDN16
1	11050001	11100000	0.930828	CLSPN
1	11125001	11175000	1.04056	CLSPN
1	11075001	11125000	1.1964	CLSPN
1	11100001	11150000	1.28736	CLSPN
1	84775001	84825000	0.748825	COL11A1
1	85075001	85125000	0.756747	COL11A1
1	85050001	85100000	0.78776	COL11A1
1	288450001	288500000	0.748247	COL18A1
1	288650001	288700000	0.826096	COL18A1
1	3725001	3775000	0.705823	COL6A3
1	295075001	295125000	0.913999	COL6A6
1	296150001	296200000	0.747093	COLQ
1	296125001	296175000	0.790209	COLQ
1	296025001	296075000	0.939116	COLQ
1	118150001	118200000	0.767186	COPA
1	29300001	29350000	0.947711	CPT2
1	29325001	29375000	1.22091	CPT2
1	29350001	29400000	1.4526	CPT2
1	286625001	286675000	1.11796	CRYAA
1	16025001	16075000	0.827965	CTPS1
1	16100001	16150000	1.12834	CTPS1
1	16075001	16125000	1.46135	CTPS1
1	16050001	16100000	1.59056	CTPS1
1	106500001	106550000	1.25322	CTSK
1	106525001	106575000	1.44128	CTSK
1	29300001	29350000	0.947711	CZIB
1	29325001	29375000	1.22091	CZIB
1	29350001	29400000	1.4526	CZIB
1	33175001	33225000	0.720227	DAB1
1	7550001	7600000	0.769883	DGKD
1	209575001	209625000	0.687826	DLG1
1	209600001	209650000	0.714696	DLG1
1	209925001	209975000	1.01198	DLG1
1	209900001	209950000	1.20022	DLG1
1	10175001	10225000	0.826954	DLGAP3
1	10150001	10200000	0.827491	DLGAP3
1	10200001	10250000	1.24362	DLGAP3
1	21650001	21700000	0.997535	DMBX1
1	21675001	21725000	1.57175	DMBX1
1	21700001	21750000	1.74711	DMBX1
1	21725001	21775000	1.78236	DMBX1
1	7375001	7425000	0.760763	DNAJB3
1	42975001	43025000	0.710719	DNAJC6
1	43000001	43050000	0.748281	DNAJC6
1	42825001	42875000	0.754105	DNAJC6
1	296025001	296075000	0.939116	EAF1
1	258750001	258800000	0.787457	EIF2A
1	235675001	235725000	0.699257	EIF5A2
1	276800001	276850000	0.730726	EPHB1
1	276875001	276925000	0.813621	EPHB1
1	276825001	276875000	0.856206	EPHB1
1	276850001	276900000	1.14356	EPHB1
1	276750001	276800000	1.15281	EPHB1
1	276775001	276825000	1.38892	EPHB1
1	294125001	294175000	0.738499	ERG
1	294100001	294150000	1.17127	ERG
1	294050001	294100000	1.19188	ERG
1	294075001	294125000	1.79573	ERG
1	294675001	294725000	0.780983	ETS2
1	294625001	294675000	1.13381	ETS2
1	294650001	294700000	1.48955	ETS2
1	73850001	73900000	0.715563	EVI5
1	73875001	73925000	0.826814	EVI5
1	74000001	74050000	0.951057	EVI5
1	73900001	73950000	0.960805	EVI5
1	73925001	73975000	1.07295	EVI5
1	73975001	74025000	1.2946	EVI5
1	73950001	74000000	1.52289	EVI5
1	26825001	26875000	0.759148	FAF1
1	284800001	284850000	0.690383	FAM3B
1	125550001	125600000	0.751576	FAM78B
1	126050001	126100000	0.913204	FAM78B
1	126075001	126125000	0.940246	FAM78B
1	125575001	125625000	1.01468	FAM78B
1	114100001	114150000	1.16317	FCRL5
1	114075001	114125000	2.05994	FCRL5
1	114050001	114100000	2.16594	FCRL5
1	114025001	114075000	2.21257	FCRL5
1	213350001	213400000	0.687975	FGF12
1	213425001	213475000	0.75779	FGF12
1	36050001	36100000	0.715702	FGGY
1	36025001	36075000	0.757399	FGGY
1	36000001	36050000	0.868002	FGGY
1	36075001	36125000	0.885827	FGGY
1	103850001	103900000	0.876253	FMO5
1	103825001	103875000	1.06784	FMO5
1	103800001	103850000	1.42701	FMO5
1	103775001	103825000	2.00074	FMO5
1	103750001	103800000	3.50469	FMO5
1	54200001	54250000	0.905687	FPGT
1	54125001	54175000	1.38582	FPGT
1	54175001	54225000	1.66115	FPGT
1	54150001	54200000	2.08034	FPGT
1	73850001	73900000	0.715563	GFI1
1	73875001	73925000	0.826814	GFI1
1	128050001	128100000	0.713305	GPR161
1	128075001	128125000	0.828465	GPR161
1	925001	975000	0.824233	GPR35
1	900001	950000	0.832809	GPR35
1	12175001	12225000	0.775328	GRIK3
1	12275001	12325000	1.03668	GRIK3
1	12225001	12275000	1.07048	GRIK3
1	12250001	12300000	1.12607	GRIK3
1	12200001	12250000	1.24207	GRIK3
1	195325001	195375000	0.696663	GTPBP8
1	195300001	195350000	0.755776	GTPBP8
1	296150001	296200000	0.747093	HACL1
1	296125001	296175000	0.790209	HACL1
1	96075001	96125000	0.825181	HIPK1
1	105050001	105100000	0.848685	HJV
1	105025001	105075000	0.933229	HJV
1	292225001	292275000	0.706785	HLCS
1	68725001	68775000	0.721651	HS2ST1
1	287025001	287075000	0.695905	HSF2BP
1	286875001	286925000	0.945759	HSF2BP
1	18675001	18725000	0.82863	HYI
1	18700001	18750000	0.994279	HYI
1	59175001	59225000	0.945389	IFI44
1	59150001	59200000	1.32187	IFI44
1	59175001	59225000	0.945389	IFI44L
1	59125001	59175000	0.992744	IFI44L
1	59150001	59200000	1.32187	IFI44L
1	220050001	220100000	0.820634	IGF2BP2
1	219900001	219950000	0.832107	IGF2BP2
1	220025001	220075000	1.52388	IGF2BP2
1	219925001	219975000	2.61218	IGF2BP2
1	257900001	257950000	0.760143	IGSF10
1	98750001	98800000	0.894908	IGSF3
1	98775001	98825000	1.68788	IGSF3
1	39650001	39700000	0.893751	KANK4
1	39700001	39750000	0.919606	KANK4
1	39675001	39725000	1.33568	KANK4
1	252025001	252075000	0.697596	KCNAB1
1	299475001	299525000	0.882626	KCNH8
1	299450001	299500000	0.96913	KCNH8
1	300000001	300050000	1.15269	KCNH8
1	294125001	294175000	0.738499	KCNJ15
1	294100001	294150000	1.17127	KCNJ15
1	294050001	294100000	1.19188	KCNJ15
1	294075001	294125000	1.79573	KCNJ15
1	10800001	10850000	0.687599	KIAA0319L
1	10850001	10900000	0.737881	KIAA0319L
1	10825001	10875000	0.852947	KIAA0319L
1	925001	975000	0.824233	KIF1A
1	900001	950000	0.832809	KIF1A
1	222125001	222175000	0.787683	KLHL6
1	222100001	222150000	0.831896	KLHL6
1	222150001	222200000	0.889105	KLHL6
1	222075001	222125000	0.945963	KLHL6
1	21750001	21800000	1.39516	KNCN
1	21700001	21750000	1.74711	KNCN
1	21725001	21775000	1.78236	KNCN
1	42975001	43025000	0.710719	LEPROT
1	43000001	43050000	0.748281	LEPROT
1	108950001	109000000	0.788217	LOC101101851
1	175725001	175775000	0.735052	LOC101103474
1	21650001	21700000	0.997535	LOC101103602
1	21675001	21725000	1.57175	LOC101103602
1	21700001	21750000	1.74711	LOC101103602
1	175725001	175775000	0.735052	LOC101103721
1	175800001	175850000	0.782018	LOC101103976
1	133000001	133050000	0.981403	LOC101104027
1	175800001	175850000	0.782018	LOC101104488
1	22025001	22075000	0.774376	LOC101105114
1	22025001	22075000	0.774376	LOC101105610
1	22050001	22100000	0.993379	LOC101105610
1	22250001	22300000	0.710197	LOC101106121
1	22325001	22375000	0.96769	LOC101106121
1	121050001	121100000	1.13942	LOC101108006
1	10475001	10525000	0.716601	LOC101109132
1	10800001	10850000	0.687599	LOC101109655
1	227200001	227250000	0.76142	LOC101110986
1	295050001	295100000	0.754389	LOC101111156
1	295075001	295125000	0.913999	LOC101111156
1	113950001	114000000	0.750599	LOC101111337
1	113975001	114025000	1.46532	LOC101111337
1	114100001	114150000	1.16317	LOC101112109
1	113975001	114025000	1.46532	LOC101112109
1	114000001	114050000	2.01646	LOC101112109
1	114075001	114125000	2.05994	LOC101112109
1	114050001	114100000	2.16594	LOC101112109
1	114025001	114075000	2.21257	LOC101112109
1	103375001	103425000	1.11919	LOC101112943
1	104175001	104225000	0.766465	LOC101113720
1	195200001	195250000	0.706121	LOC101114747
1	195225001	195275000	0.885795	LOC101114747
1	68375001	68425000	1.39896	LOC101116267
1	85775001	85825000	0.77324	LOC101119090
1	85750001	85800000	0.81614	LOC101119090
1	85725001	85775000	0.818769	LOC101119090
1	116325001	116375000	0.845573	LOC101119785
1	54450001	54500000	0.726533	LOC101120030
1	54325001	54375000	0.819969	LOC101120030
1	54350001	54400000	0.868542	LOC101120030
1	54425001	54475000	0.877077	LOC101120030
1	54200001	54250000	0.905687	LOC101120030
1	54400001	54450000	1.02422	LOC101120030
1	54300001	54350000	1.25065	LOC101120030
1	54375001	54425000	1.28218	LOC101120030
1	54225001	54275000	1.29351	LOC101120030
1	54250001	54300000	1.3252	LOC101120030
1	54275001	54325000	1.37838	LOC101120030
1	54125001	54175000	1.38582	LOC101120030
1	54175001	54225000	1.66115	LOC101120030
1	54150001	54200000	2.08034	LOC101120030
1	116350001	116400000	0.705531	LOC101120044
1	116325001	116375000	0.845573	LOC101120044
1	116350001	116400000	0.705531	LOC101120294
1	116325001	116375000	0.845573	LOC101120294
1	70125001	70175000	0.723488	LOC101120367
1	70100001	70150000	0.78178	LOC101120367
1	70125001	70175000	0.723488	LOC101120617
1	70100001	70150000	0.78178	LOC101120617
1	116350001	116400000	0.705531	LOC101121060
1	90300001	90350000	0.747048	LOC101121385
1	108825001	108875000	0.696634	LOC101122647
1	108775001	108825000	0.767658	LOC101122647
1	108800001	108850000	1.09167	LOC101122647
1	108825001	108875000	0.696634	LOC101122906
1	108775001	108825000	0.767658	LOC101122906
1	108800001	108850000	1.09167	LOC101122906
1	10375001	10425000	1.00356	LOC105602104
1	214100001	214150000	0.824435	LOC105602566
1	213950001	214000000	0.888078	LOC105602566
1	214075001	214125000	0.995394	LOC105602566
1	214050001	214100000	1.03205	LOC105602566
1	213925001	213975000	1.66941	LOC105602566
1	213900001	213950000	2.54668	LOC105602566
1	214900001	214950000	0.770984	LOC105602588
1	222125001	222175000	0.787683	LOC105602999
1	222100001	222150000	0.831896	LOC105602999
1	222150001	222200000	0.889105	LOC105602999
1	222175001	222225000	1.20243	LOC105602999
1	237425001	237475000	0.785678	LOC105603494
1	237450001	237500000	1.36498	LOC105603494
1	237550001	237600000	1.36692	LOC105603494
1	292200001	292250000	0.703448	LOC105604908
1	292225001	292275000	0.706785	LOC105604908
1	292225001	292275000	0.706785	LOC105604931
1	294800001	294850000	0.712732	LOC105604974
1	294900001	294950000	0.751958	LOC105604974
1	294675001	294725000	0.780983	LOC105604974
1	294925001	294975000	0.925236	LOC105604974
1	294625001	294675000	1.13381	LOC105604974
1	294650001	294700000	1.48955	LOC105604974
1	62575001	62625000	0.800511	LOC105608835
1	62350001	62400000	0.805868	LOC105608835
1	62550001	62600000	0.819225	LOC105608835
1	68375001	68425000	1.39896	LOC105609232
1	68400001	68450000	1.53962	LOC105609232
1	42050001	42100000	0.850471	LOC105611720
1	38150001	38200000	0.739238	LOC105612174
1	38175001	38225000	0.794407	LOC105612174
1	38150001	38200000	0.739238	LOC105612432
1	38175001	38225000	0.794407	LOC105612432
1	116350001	116400000	0.705531	LOC105612643
1	116325001	116375000	0.845573	LOC105612643
1	116350001	116400000	0.705531	LOC105612644
1	116325001	116375000	0.845573	LOC105612644
1	108150001	108200000	0.744563	LOC105614079
1	195300001	195350000	0.755776	LOC105616896
1	98750001	98800000	0.894908	LOC106990460
1	98775001	98825000	1.68788	LOC106990460
1	38150001	38200000	0.739238	LOC106990844
1	38175001	38225000	0.794407	LOC106990844
1	212950001	213000000	0.909695	LOC114109066
1	212975001	213025000	1.07734	LOC114109066
1	215350001	215400000	0.725511	LOC114109072
1	232950001	233000000	0.749813	LOC114109442
1	237150001	237200000	0.85552	LOC114109599
1	237125001	237175000	1.0599	LOC114109599
1	157325001	157375000	1.12428	LOC114109731
1	157350001	157400000	1.13012	LOC114109731
1	264175001	264225000	0.79575	LOC114110055
1	264150001	264200000	0.910736	LOC114110055
1	275575001	275625000	1.19002	LOC114110249
1	275525001	275575000	1.22371	LOC114110249
1	275550001	275600000	1.2427	LOC114110249
1	275500001	275550000	1.30697	LOC114110249
1	286725001	286775000	0.918899	LOC114110464
1	286775001	286825000	1.00824	LOC114110464
1	286750001	286800000	1.03178	LOC114110464
1	286800001	286850000	1.24304	LOC114110464
1	286825001	286875000	1.51838	LOC114110464
1	287025001	287075000	0.695905	LOC114110470
1	292200001	292250000	0.703448	LOC114110608
1	102900001	102950000	0.90885	LOC114110880
1	103700001	103750000	0.76512	LOC114110924
1	103725001	103775000	3.21107	LOC114110924
1	103750001	103800000	3.50469	LOC114110924
1	102900001	102950000	0.90885	LOC114110935
1	195325001	195375000	0.696663	LOC114111025
1	21350001	21400000	1.06101	LOC114111041
1	21400001	21450000	1.23072	LOC114111041
1	21375001	21425000	1.52227	LOC114111041
1	21425001	21475000	1.55094	LOC114111041
1	110100001	110150000	0.936769	LOC114111057
1	110075001	110125000	1.79919	LOC114111057
1	110100001	110150000	0.936769	LOC114111058
1	110075001	110125000	1.79919	LOC114111058
1	106900001	106950000	0.691264	LOC114111165
1	106875001	106925000	0.850506	LOC114111165
1	255800001	255850000	0.880735	LOC114111176
1	255850001	255900000	1.30694	LOC114111176
1	255825001	255875000	1.6548	LOC114111176
1	244175001	244225000	0.692221	LOC114111185
1	244050001	244100000	0.732487	LOC114111185
1	244150001	244200000	0.74123	LOC114111185
1	244125001	244175000	0.747933	LOC114111185
1	244025001	244075000	0.881266	LOC114111185
1	244000001	244050000	0.898772	LOC114111185
1	244200001	244250000	0.966567	LOC114111185
1	244225001	244275000	1.55446	LOC114111185
1	11250001	11300000	0.997284	LOC114111240
1	11300001	11350000	2.06513	LOC114111240
1	11275001	11325000	2.07501	LOC114111240
1	184775001	184825000	0.704191	LOC114111242
1	185250001	185300000	0.804215	LOC114111242
1	184900001	184950000	0.871162	LOC114111242
1	185000001	185050000	0.884322	LOC114111242
1	185150001	185200000	0.887867	LOC114111242
1	184875001	184925000	0.928404	LOC114111242
1	185050001	185100000	1.03392	LOC114111242
1	185025001	185075000	1.65861	LOC114111242
1	185275001	185325000	1.66772	LOC114111242
1	185300001	185350000	1.71189	LOC114111242
1	68725001	68775000	0.721651	LOC114111249
1	68850001	68900000	0.797401	LOC114111249
1	68825001	68875000	1.18371	LOC114111249
1	222125001	222175000	0.787683	LOC114111255
1	222150001	222200000	0.889105	LOC114111255
1	252975001	253025000	0.713726	LOC114111362
1	253000001	253050000	0.786235	LOC114111362
1	253025001	253075000	0.976713	LOC114111362
1	209575001	209625000	0.687826	LOC114111368
1	222125001	222175000	0.787683	LOC114111375
1	222150001	222200000	0.889105	LOC114111375
1	105050001	105100000	0.848685	LOC114111383
1	105050001	105100000	0.848685	LOC114111385
1	102900001	102950000	0.90885	LOC114111406
1	105050001	105100000	0.848685	LOC114111412
1	105025001	105075000	0.933229	LOC114111412
1	103375001	103425000	1.11919	LOC114111424
1	284800001	284850000	0.690383	LOC114112913
1	295050001	295100000	0.754389	LOC114112925
1	294925001	294975000	0.925236	LOC114112925
1	108500001	108550000	0.901868	LOC114113200
1	108475001	108525000	1.42934	LOC114113200
1	108500001	108550000	0.901868	LOC114113202
1	213725001	213775000	0.84716	LOC114113805
1	213700001	213750000	0.857834	LOC114113805
1	213675001	213725000	0.862034	LOC114113805
1	213850001	213900000	1.73733	LOC114113805
1	213900001	213950000	2.54668	LOC114113805
1	7725001	7775000	1.07741	LOC114114003
1	7750001	7800000	1.26997	LOC114114003
1	11225001	11275000	0.707815	LOC114114040
1	11175001	11225000	1.0418	LOC114114040
1	11200001	11250000	1.08193	LOC114114040
1	11225001	11275000	0.707815	LOC114114045
1	11200001	11250000	1.08193	LOC114114045
1	18675001	18725000	0.82863	LOC114114543
1	18650001	18700000	0.834355	LOC114114543
1	18700001	18750000	0.994279	LOC114114543
1	22150001	22200000	0.847541	LOC114114831
1	22200001	22250000	0.99522	LOC114114831
1	22175001	22225000	1.27116	LOC114114831
1	22250001	22300000	0.710197	LOC114114832
1	22225001	22275000	0.786729	LOC114114832
1	22150001	22200000	0.847541	LOC114114832
1	22200001	22250000	0.99522	LOC114114832
1	22175001	22225000	1.27116	LOC114114832
1	29150001	29200000	0.723382	LOC114114889
1	42300001	42350000	0.720973	LOC114115286
1	24925001	24975000	0.731886	LOC114115358
1	24575001	24625000	0.740911	LOC114115358
1	24900001	24950000	0.751175	LOC114115358
1	102900001	102950000	0.90885	LOC114116663
1	104875001	104925000	0.856091	LOC114116806
1	103700001	103750000	0.76512	LOC114117283
1	103725001	103775000	3.21107	LOC114117283
1	103750001	103800000	3.50469	LOC114117283
1	104175001	104225000	0.766465	LOC114117345
1	108150001	108200000	0.744563	LOC114117569
1	108750001	108800000	0.692535	LOC114117602
1	108775001	108825000	0.767658	LOC114117602
1	108800001	108850000	1.09167	LOC114117602
1	133000001	133050000	0.981403	LOC114118004
1	195125001	195175000	0.83864	LOC114118684
1	195025001	195075000	0.884918	LOC114118684
1	195100001	195150000	1.16473	LOC114118684
1	195050001	195100000	1.23587	LOC114118684
1	195075001	195125000	1.23743	LOC114118684
1	195200001	195250000	0.706121	LOC114118687
1	195225001	195275000	0.885795	LOC114118687
1	199525001	199575000	0.83729	LOC114118758
1	199550001	199600000	0.912542	LOC114118758
1	92925001	92975000	0.891791	LRIF1
1	92900001	92950000	0.899262	LRIF1
1	29475001	29525000	0.705389	LRP8
1	29450001	29500000	1.34911	LRP8
1	29375001	29425000	1.40282	LRP8
1	29350001	29400000	1.4526	LRP8
1	29425001	29475000	1.47366	LRP8
1	29400001	29450000	1.55085	LRP8
1	21475001	21525000	1.0831	LRRC41
1	54450001	54500000	0.726533	LRRC53
1	54425001	54475000	0.877077	LRRC53
1	54400001	54450000	1.02422	LRRC53
1	203075001	203125000	0.917975	LRRC58
1	53825001	53875000	0.809866	LRRIQ3
1	54100001	54150000	1.04634	LRRIQ3
1	54125001	54175000	1.38582	LRRIQ3
1	54150001	54200000	2.08034	LRRIQ3
1	289275001	289325000	0.960099	LSS
1	21475001	21525000	1.0831	LURAP1
1	21450001	21500000	1.47354	LURAP1
1	21425001	21475000	1.55094	LURAP1
1	106800001	106850000	1.0116	LYSMD1
1	29325001	29375000	1.22091	MAGOH
1	29375001	29425000	1.40282	MAGOH
1	29350001	29400000	1.4526	MAGOH
1	256375001	256425000	0.761123	MBNL1
1	256225001	256275000	0.783953	MBNL1
1	256175001	256225000	0.828658	MBNL1
1	256825001	256875000	0.83075	MBNL1
1	256875001	256925000	0.843364	MBNL1
1	256850001	256900000	1.33521	MBNL1
1	256200001	256250000	1.74138	MBNL1
1	222125001	222175000	0.787683	MCF2L2
1	222275001	222325000	0.848183	MCF2L2
1	222150001	222200000	0.889105	MCF2L2
1	222175001	222225000	1.20243	MCF2L2
1	222200001	222250000	1.55588	MCF2L2
1	222250001	222300000	1.576	MCF2L2
1	222225001	222275000	1.77912	MCF2L2
1	289275001	289325000	0.960099	MCM3AP
1	237325001	237375000	0.700581	MECOM
1	236950001	237000000	0.722671	MECOM
1	237425001	237475000	0.785678	MECOM
1	237150001	237200000	0.85552	MECOM
1	236975001	237025000	0.98947	MECOM
1	237125001	237175000	1.0599	MECOM
1	237000001	237050000	1.29314	MECOM
1	237450001	237500000	1.36498	MECOM
1	237100001	237150000	1.53426	MECOM
1	237075001	237125000	1.66962	MECOM
1	237025001	237075000	1.82729	MECOM
1	237050001	237100000	1.88567	MECOM
1	257950001	258000000	0.74537	MED12L
1	257900001	257950000	0.760143	MED12L
1	257925001	257975000	0.806652	MED12L
1	18650001	18700000	0.834355	MED8
1	112575001	112625000	0.703956	MEF2D
1	296000001	296050000	0.918672	METTL6
1	296025001	296075000	0.939116	METTL6
1	21750001	21800000	1.39516	MKNK1
1	21725001	21775000	1.78236	MKNK1
1	275775001	275825000	1.04183	MSL2
1	275725001	275775000	1.1287	MSL2
1	275750001	275800000	1.19824	MSL2
1	275700001	275750000	1.21462	MSL2
1	275675001	275725000	1.34492	MSL2
1	275650001	275700000	1.55526	MSL2
1	284800001	284850000	0.690383	MX2
1	10925001	10975000	0.711927	NCDN
1	193400001	193450000	0.698878	NECTIN3
1	193650001	193700000	0.748879	NECTIN3
1	195325001	195375000	0.696663	NEPRO
1	195550001	195600000	0.74713	NEPRO
1	195525001	195575000	0.779511	NEPRO
1	195400001	195450000	0.818159	NEPRO
1	195575001	195625000	0.879859	NEPRO
1	195500001	195550000	1.22046	NEPRO
1	195475001	195525000	1.48529	NEPRO
1	195450001	195500000	1.77991	NEPRO
1	195425001	195475000	2.51614	NEPRO
1	38150001	38200000	0.739238	NFIA
1	38175001	38225000	0.794407	NFIA
1	182125001	182175000	0.69883	NFKBIZ
1	102375001	102425000	0.826517	NOTCH2
1	102500001	102550000	0.827273	NOTCH2
1	102450001	102500000	1.0347	NOTCH2
1	102475001	102525000	1.12841	NOTCH2
1	102350001	102400000	2.13	NOTCH2
1	27850001	27900000	0.739809	NRDC
1	104875001	104925000	0.856091	NUDT17
1	104850001	104900000	1.42356	NUDT17
1	182125001	182175000	0.69883	NXPE3
1	96075001	96125000	0.825181	OLFML3
1	27725001	27775000	0.964685	OSBPL9
1	27700001	27750000	1.58276	OSBPL9
1	257950001	258000000	0.74537	P2RY12
1	257900001	257950000	0.760143	P2RY12
1	257925001	257975000	0.806652	P2RY12
1	215775001	215825000	0.811708	P3H2
1	21400001	21450000	1.23072	P3R3URF
1	21375001	21425000	1.52227	P3R3URF
1	21425001	21475000	1.55094	P3R3URF
1	275600001	275650000	1.11233	PCCB
1	275725001	275775000	1.1287	PCCB
1	275575001	275625000	1.19002	PCCB
1	275700001	275750000	1.21462	PCCB
1	275550001	275600000	1.2427	PCCB
1	275625001	275675000	1.29748	PCCB
1	275675001	275725000	1.34492	PCCB
1	275650001	275700000	1.55526	PCCB
1	208875001	208925000	0.847351	PCYT1A
1	104750001	104800000	1.1049	PDZK1
1	104775001	104825000	1.57539	PDZK1
1	104800001	104850000	1.73133	PDZK1
1	118150001	118200000	0.767186	PEX19
1	104875001	104925000	0.856091	PIAS3
1	104850001	104900000	1.42356	PIAS3
1	57650001	57700000	0.976243	PIGK
1	57675001	57725000	1.03771	PIGK
1	21350001	21400000	1.06101	PIK3R3
1	21400001	21450000	1.23072	PIK3R3
1	21375001	21425000	1.52227	PIK3R3
1	106875001	106925000	0.850506	PIP5K1A
1	106800001	106850000	1.0116	PIP5K1A
1	106850001	106900000	1.07461	PIP5K1A
1	106825001	106875000	1.19959	PIP5K1A
1	252975001	253025000	0.713726	PLCH1
1	253000001	253050000	0.786235	PLCH1
1	253025001	253075000	0.976713	PLCH1
1	264200001	264250000	0.694868	PLOD2
1	264175001	264225000	0.79575	PLOD2
1	264225001	264275000	0.811441	PLOD2
1	264300001	264350000	0.838202	PLOD2
1	264325001	264375000	0.898774	PLOD2
1	264200001	264250000	0.694868	PLSCR4
1	264175001	264225000	0.79575	PLSCR4
1	264225001	264275000	0.811441	PLSCR4
1	264150001	264200000	0.910736	PLSCR4
1	29150001	29200000	0.723382	PODN
1	288450001	288500000	0.748247	POFUT2
1	104875001	104925000	0.856091	POLR3C
1	104850001	104900000	1.42356	POLR3C
1	21400001	21450000	1.23072	POMGNT1
1	21450001	21500000	1.47354	POMGNT1
1	21425001	21475000	1.55094	POMGNT1
1	275800001	275850000	0.98963	PPP2R3A
1	275900001	275950000	1.01775	PPP2R3A
1	275925001	275975000	1.02824	PPP2R3A
1	275775001	275825000	1.04183	PPP2R3A
1	275875001	275925000	1.07619	PPP2R3A
1	275825001	275875000	1.10398	PPP2R3A
1	275725001	275775000	1.1287	PPP2R3A
1	275850001	275900000	1.15958	PPP2R3A
1	275750001	275800000	1.19824	PPP2R3A
1	103800001	103850000	1.42701	PRKAB2
1	103775001	103825000	2.00074	PRKAB2
1	103725001	103775000	3.21107	PRKAB2
1	103750001	103800000	3.50469	PRKAB2
1	65650001	65700000	0.705443	PRKACB
1	65675001	65725000	1.02819	PRKACB
1	10925001	10975000	0.711927	PSMB2
1	10950001	11000000	0.729842	PSMB2
1	106900001	106950000	0.691264	PSMD4
1	106875001	106925000	0.850506	PSMD4
1	106850001	106900000	1.07461	PSMD4
1	59050001	59100000	0.734189	PTGFR
1	59075001	59125000	0.813014	PTGFR
1	59100001	59150000	0.822751	PTGFR
1	270425001	270475000	0.839974	PXYLP1
1	270375001	270425000	0.860047	PXYLP1
1	270400001	270450000	1.06081	PXYLP1
1	21475001	21525000	1.0831	RAD54L
1	21450001	21500000	1.47354	RAD54L
1	21425001	21475000	1.55094	RAD54L
1	104875001	104925000	0.856091	RNF115
1	104750001	104800000	1.1049	RNF115
1	104850001	104900000	1.42356	RNF115
1	104775001	104825000	1.57539	RNF115
1	104825001	104875000	1.66921	RNF115
1	104800001	104850000	1.73133	RNF115
1	41050001	41100000	0.768843	ROR1
1	41375001	41425000	0.823783	ROR1
1	41400001	41450000	1.02046	ROR1
1	235675001	235725000	0.699257	RPL22L1
1	287025001	287075000	0.695905	RRP1B
1	110100001	110150000	0.936769	S100A5
1	110100001	110150000	0.936769	S100A6
1	110075001	110125000	1.79919	S100A6
1	7725001	7775000	1.07741	SAG
1	7750001	7800000	1.26997	SAG
1	16150001	16200000	0.732376	SCMH1
1	16200001	16250000	0.955818	SCMH1
1	16175001	16225000	0.982128	SCMH1
1	16100001	16150000	1.12834	SCMH1
1	106800001	106850000	1.0116	SCNM1
1	102500001	102550000	0.827273	SEC22B
1	102450001	102500000	1.0347	SEC22B
1	102475001	102525000	1.12841	SEC22B
1	258750001	258800000	0.787457	SELENOT
1	220050001	220100000	0.820634	SENP2
1	121100001	121150000	0.813939	SH2D1B
1	121075001	121125000	0.876339	SH2D1B
1	121125001	121175000	0.936265	SH2D1B
1	121050001	121100000	1.13942	SH2D1B
1	68475001	68525000	0.91972	SH3GLB1
1	68450001	68500000	1.03672	SH3GLB1
1	68425001	68475000	1.36399	SH3GLB1
1	68375001	68425000	1.39896	SH3GLB1
1	68400001	68450000	1.53962	SH3GLB1
1	286875001	286925000	0.945759	SIK1
1	286775001	286825000	1.00824	SIK1
1	286750001	286800000	1.03178	SIK1
1	286850001	286900000	1.1888	SIK1
1	286800001	286850000	1.24304	SIK1
1	286825001	286875000	1.51838	SIK1
1	292200001	292250000	0.703448	SIM2
1	292225001	292275000	0.706785	SIM2
1	288650001	288700000	0.826096	SLC19A1
1	175725001	175775000	0.735052	SLC1A6
1	194950001	195000000	0.828016	SLC35A5
1	76075001	76125000	1.05411	SLC44A3
1	208875001	208925000	0.847351	SLC51A
1	194675001	194725000	0.90795	SLC9C1
1	194725001	194775000	0.909654	SLC9C1
1	194700001	194750000	0.966797	SLC9C1
1	16100001	16150000	1.12834	SLFNL1
1	16075001	16125000	1.46135	SLFNL1
1	108825001	108875000	0.696634	SMCP
1	108800001	108850000	1.09167	SMCP
1	10175001	10225000	0.826954	SMIM12
1	10150001	10200000	0.827491	SMIM12
1	270425001	270475000	0.839974	SPSB4
1	270375001	270425000	0.860047	SPSB4
1	270400001	270450000	1.06081	SPSB4
1	218825001	218875000	0.784392	ST6GAL1
1	275050001	275100000	0.787589	STAG1
1	275175001	275225000	1.01945	STAG1
1	275200001	275250000	1.02259	STAG1
1	275250001	275300000	1.02469	STAG1
1	275275001	275325000	1.026	STAG1
1	275225001	275275000	1.03479	STAG1
1	275350001	275400000	1.06962	STAG1
1	275325001	275375000	1.07916	STAG1
1	275150001	275200000	1.08224	STAG1
1	275300001	275350000	1.08528	STAG1
1	275125001	275175000	1.08984	STAG1
1	275575001	275625000	1.19002	STAG1
1	275525001	275575000	1.22371	STAG1
1	275375001	275425000	1.23386	STAG1
1	275550001	275600000	1.2427	STAG1
1	275400001	275450000	1.24758	STAG1
1	275425001	275475000	1.25494	STAG1
1	275100001	275150000	1.26093	STAG1
1	275500001	275550000	1.30697	STAG1
1	275075001	275125000	1.3255	STAG1
1	275475001	275525000	1.33647	STAG1
1	275450001	275500000	1.38127	STAG1
1	18675001	18725000	0.82863	SZT2
1	18650001	18700000	0.834355	SZT2
1	18700001	18750000	0.994279	SZT2
1	11325001	11375000	1.13127	TEKT2
1	10925001	10975000	0.711927	TFAP2E
1	10950001	11000000	0.729842	TFAP2E
1	73000001	73050000	0.694582	TGFBR3
1	72850001	72900000	0.803872	TGFBR3
1	72875001	72925000	1.02066	TGFBR3
1	128050001	128100000	0.713305	TIPRL
1	128075001	128125000	0.828465	TIPRL
1	279175001	279225000	0.904777	TMEM108
1	21750001	21800000	1.39516	TMEM275
1	21700001	21750000	1.74711	TMEM275
1	21725001	21775000	1.78236	TMEM275
1	106800001	106850000	1.0116	TMOD4
1	106825001	106875000	1.19959	TMOD4
1	106800001	106850000	1.0116	TNFAIP8L2
1	216100001	216150000	0.778009	TP63
1	215775001	215825000	0.811708	TP63
1	212950001	213000000	0.909695	TRNAC-ACA_14
1	212975001	213025000	1.07734	TRNAC-ACA_14
1	39650001	39700000	0.893751	TRNAC-ACA_5
1	39700001	39750000	0.919606	TRNAC-ACA_5
1	39675001	39725000	1.33568	TRNAC-ACA_5
1	121125001	121175000	0.936265	TRNAC-GCA_11
1	275800001	275850000	0.98963	TRNAC-GCA_26
1	275775001	275825000	1.04183	TRNAC-GCA_26
1	275750001	275800000	1.19824	TRNAC-GCA_26
1	295675001	295725000	0.752053	TRNAC-GCA_29
1	295575001	295625000	0.838351	TRNAC-GCA_29
1	295725001	295775000	0.883862	TRNAC-GCA_29
1	295600001	295650000	0.920984	TRNAC-GCA_29
1	102900001	102950000	0.90885	TRNAC-GCA_8
1	105050001	105100000	0.848685	TRNAE-CUC_1
1	105025001	105075000	0.933229	TRNAE-CUC_1
1	105050001	105100000	0.848685	TRNAE-UUC_6
1	121125001	121175000	0.936265	TRNAG-GCC_12
1	105050001	105100000	0.848685	TRNAG-UCC_1
1	105025001	105075000	0.933229	TRNAG-UCC_1
1	262225001	262275000	0.691844	TRNAG-UCC_12
1	262250001	262300000	1.07944	TRNAG-UCC_12
1	262300001	262350000	1.12802	TRNAG-UCC_12
1	262275001	262325000	1.56962	TRNAG-UCC_12
1	105050001	105100000	0.848685	TRNAH-GUG
1	105025001	105075000	0.933229	TRNAH-GUG
1	105050001	105100000	0.848685	TRNAK-CUU
1	105025001	105075000	0.933229	TRNAK-CUU
1	102900001	102950000	0.90885	TRNAN-GUU
1	102900001	102950000	0.90885	TRNAN-GUU_1
1	105050001	105100000	0.848685	TRNAN-GUU_2
1	105025001	105075000	0.933229	TRNAN-GUU_2
1	105050001	105100000	0.848685	TRNAN-GUU_3
1	105050001	105100000	0.848685	TRNAN-GUU_4
1	102900001	102950000	0.90885	TRNAQ-CUG
1	105050001	105100000	0.848685	TRNAQ-CUG_4
1	105050001	105100000	0.848685	TRNAQ-CUG_5
1	103775001	103825000	2.00074	TRNAQ-UUG
1	103725001	103775000	3.21107	TRNAQ-UUG
1	103750001	103800000	3.50469	TRNAQ-UUG
1	137325001	137375000	0.688797	TRNAS-GGA_4
1	137450001	137500000	0.871072	TRNAS-GGA_4
1	137475001	137525000	0.890646	TRNAS-GGA_4
1	137425001	137475000	0.900136	TRNAS-GGA_4
1	137625001	137675000	0.904931	TRNAS-GGA_4
1	137350001	137400000	1.03565	TRNAS-GGA_4
1	137400001	137450000	1.11684	TRNAS-GGA_4
1	137500001	137550000	1.13585	TRNAS-GGA_4
1	137375001	137425000	1.25778	TRNAS-GGA_4
1	137600001	137650000	1.31097	TRNAS-GGA_4
1	137525001	137575000	1.37034	TRNAS-GGA_4
1	137550001	137600000	1.41162	TRNAS-GGA_4
1	137575001	137625000	1.47203	TRNAS-GGA_4
1	105050001	105100000	0.848685	TRNAV-CAC_1
1	194750001	194800000	0.899954	TRNAW-CCA_7
1	7150001	7200000	0.703666	TRPM8
1	21400001	21450000	1.23072	TSPAN1
1	21425001	21475000	1.55094	TSPAN1
1	105025001	105075000	0.933229	TXNIP
1	7375001	7425000	0.760763	UGT1A3
1	7400001	7450000	1.14681	UGT1A3
1	7425001	7475000	1.23455	UGT1A3
1	7375001	7425000	0.760763	UGT1A4
1	7400001	7450000	1.14681	UGT1A4
1	7375001	7425000	0.760763	UGT1A6
1	7450001	7500000	0.855132	UGT1A6
1	7400001	7450000	1.14681	UGT1A6
1	7425001	7475000	1.23455	UGT1A6
1	7375001	7425000	0.760763	UGT1A9
1	7450001	7500000	0.855132	UGT1A9
1	7400001	7450000	1.14681	UGT1A9
1	7425001	7475000	1.23455	UGT1A9
1	121100001	121150000	0.813939	UHMK1
1	121075001	121125000	0.876339	UHMK1
1	121125001	121175000	0.936265	UHMK1
1	121050001	121100000	1.13942	UHMK1
1	7550001	7600000	0.769883	USP40
1	7450001	7500000	0.855132	USP40
1	106800001	106850000	1.0116	VPS72
1	106825001	106875000	1.19959	VPS72
1	196800001	196850000	0.738168	ZBTB20
1	196775001	196825000	0.807834	ZBTB20
1	10350001	10400000	0.841037	ZMYM1
1	10375001	10425000	1.00356	ZMYM1
1	10350001	10400000	0.841037	ZMYM6
1	10375001	10425000	1.00356	ZMYM6
1	106900001	106950000	0.691264	ZNF687
2	109800001	109850000	0.697475	ACO1
2	109675001	109725000	0.796638	ACO1
2	109700001	109750000	1.10953	ACO1
2	109775001	109825000	1.48776	ACO1
2	109750001	109800000	1.56765	ACO1
2	109725001	109775000	2.04642	ACO1
2	35850001	35900000	0.705788	AGTPBP1
2	35800001	35850000	0.915366	AGTPBP1
2	35875001	35925000	1.01014	AGTPBP1
2	35775001	35825000	1.08438	AGTPBP1
2	255200001	255250000	0.75497	AHDC1
2	255225001	255275000	0.819468	AHDC1
2	217675001	217725000	0.830028	ALS2CR12
2	217725001	217775000	1.06231	ALS2CR12
2	127200001	127250000	1.20442	AMMECR1L
2	127250001	127300000	1.24334	AMMECR1L
2	127225001	127275000	1.93881	AMMECR1L
2	121875001	121925000	0.760499	ANXA10
2	121775001	121825000	0.846937	ANXA10
2	121900001	121950000	0.883253	ANXA10
2	121750001	121800000	1.23278	ANXA10
2	33200001	33250000	0.848283	AOPEP
2	255900001	255950000	1.04933	ARID1A
2	255875001	255925000	1.20523	ARID1A
2	168500001	168550000	0.720761	ARL6IP6
2	168375001	168425000	0.907036	ARL6IP6
2	248700001	248750000	0.745725	ARMC9
2	248775001	248825000	0.891949	ARMC9
2	248800001	248850000	1.87131	ARMC9
2	7175001	7225000	0.895028	ASTN2
2	7150001	7200000	1.08785	ASTN2
2	248775001	248825000	0.891949	B3GNT7
2	248800001	248850000	1.87131	B3GNT7
2	128175001	128225000	0.980369	BIN1
2	128200001	128250000	1.69666	BIN1
2	129000001	129050000	0.696845	C2H2orf88
2	128875001	128925000	0.855096	C2H2orf88
2	128850001	128900000	1.06119	C2H2orf88
2	112825001	112875000	0.779958	C2H8orf74
2	112900001	112950000	0.806044	C2H8orf74
2	217675001	217725000	0.830028	CASP8
2	163450001	163500000	0.862962	CCDC148
2	90750001	90800000	1.42841	CCDC171
2	90775001	90825000	1.47419	CCDC171
2	147200001	147250000	0.68903	CDCA7
2	147225001	147275000	0.966181	CDCA7
2	147250001	147300000	1.11909	CDCA7
2	2950001	3000000	1.24479	CDK5RAP2
2	2925001	2975000	1.43404	CDK5RAP2
2	114925001	114975000	0.900914	CEP44
2	120650001	120700000	0.773038	CLCN3
2	120675001	120725000	1.11806	CLCN3
2	120700001	120750000	1.46376	CLCN3
2	92600001	92650000	0.691877	CNTLN
2	92625001	92675000	0.740141	CNTLN
2	251425001	251475000	0.786486	COL16A1
2	20825001	20875000	0.903051	CYLC2
2	21650001	21700000	1.10317	CYLC2
2	20875001	20925000	1.11532	CYLC2
2	109800001	109850000	0.697475	DDX58
2	121775001	121825000	0.846937	DDX60
2	121725001	121775000	0.879239	DDX60
2	121750001	121800000	1.23278	DDX60
2	151350001	151400000	0.907518	DHRS9
2	249500001	249550000	1.10996	DIS3L2
2	242075001	242125000	0.906456	DOCK10
2	148950001	149000000	0.765794	DYNC1I2
2	110675001	110725000	0.737575	ELP3
2	254100001	254150000	0.899998	EPB41
2	111350001	111400000	0.703768	EXTL3
2	111250001	111300000	0.857985	EXTL3
2	255150001	255200000	0.764776	FAM76A
2	255125001	255175000	0.84355	FAM76A
2	265325001	265375000	0.97636	FBXO42
2	265275001	265325000	0.978921	FBXO42
2	265300001	265350000	1.1034	FBXO42
2	114925001	114975000	0.900914	FBXO8
2	255200001	255250000	0.75497	FGR
2	255150001	255200000	0.764776	FGR
2	255125001	255175000	0.84355	FGR
2	111250001	111300000	0.857985	FZD3
2	116075001	116125000	0.74334	GALNTL6
2	117100001	117150000	0.750649	GALNTL6
2	118100001	118150000	0.760248	GALNTL6
2	116200001	116250000	1.00226	GALNTL6
2	116150001	116200000	1.19635	GALNTL6
2	116175001	116225000	1.30015	GALNTL6
2	118500001	118550000	1.57589	GALNTL6
2	118525001	118575000	1.96092	GALNTL6
2	199550001	199600000	1.0421	GLI2
2	199525001	199575000	1.17592	GLI2
2	199500001	199550000	1.53053	GLI2
2	199475001	199525000	2.23595	GLI2
2	54025001	54075000	1.02653	GRHPR
2	177125001	177175000	1.08916	GTDC1
2	177100001	177150000	1.3364	GTDC1
2	115800001	115850000	0.882518	HAND2
2	115775001	115825000	0.883705	HAND2
2	115750001	115800000	0.889113	HAND2
2	251425001	251475000	0.786486	HCRTR1
2	123425001	123475000	0.739593	HERC2
2	123450001	123500000	0.782761	HERC2
2	128875001	128925000	0.855096	HIBCH
2	128850001	128900000	1.06119	HIBCH
2	111675001	111725000	0.759254	HMBOX1
2	111700001	111750000	0.918844	HMBOX1
2	31500001	31550000	0.811161	HSD17B3
2	31600001	31650000	1.31471	HSD17B3
2	31525001	31575000	1.5879	HSD17B3
2	31550001	31600000	2.44233	HSD17B3
2	31575001	31625000	2.51806	HSD17B3
2	255150001	255200000	0.764776	IFI6
2	255125001	255175000	0.84355	IFI6
2	97475001	97525000	1.55904	IFN1
2	80300001	80350000	0.84992	KDM4C
2	80475001	80525000	1.61202	KDM4C
2	80350001	80400000	1.63614	KDM4C
2	80325001	80375000	1.71204	KDM4C
2	80375001	80425000	1.75736	KDM4C
2	80400001	80450000	1.88509	KDM4C
2	80425001	80475000	1.89219	KDM4C
2	80450001	80500000	2.0016	KDM4C
2	251075001	251125000	0.963162	KHDRBS1
2	251025001	251075000	0.982531	KHDRBS1
2	251050001	251100000	1.1918	KHDRBS1
2	112075001	112125000	0.892276	KIF13B
2	112025001	112075000	0.909545	KIF13B
2	112050001	112100000	1.14934	KIF13B
2	16200001	16250000	1.15233	KLF4
2	251025001	251075000	0.982531	KPNA6
2	124425001	124475000	0.793233	LOC101104720
2	217675001	217725000	0.830028	LOC101108024
2	55825001	55875000	0.706206	LOC101109422
2	112725001	112775000	0.741567	LOC101110127
2	116075001	116125000	0.74334	LOC101113735
2	116150001	116200000	1.19635	LOC101113735
2	116175001	116225000	1.30015	LOC101113735
2	120650001	120700000	0.773038	LOC101114249
2	76575001	76625000	0.85395	LOC101117653
2	113475001	113525000	0.74074	LOC101118164
2	199975001	200025000	1.31658	LOC101120060
2	248075001	248125000	1.40063	LOC101121244
2	248100001	248150000	1.55578	LOC101121244
2	127200001	127250000	1.20442	LOC105601854
2	127250001	127300000	1.24334	LOC105601854
2	127225001	127275000	1.93881	LOC105601854
2	27600001	27650000	0.756435	LOC105607012
2	27650001	27700000	1.01994	LOC105607012
2	27625001	27675000	1.25137	LOC105607012
2	112900001	112950000	0.806044	LOC105608537
2	113475001	113525000	0.74074	LOC105608545
2	113450001	113500000	1.07898	LOC105608545
2	124625001	124675000	0.844001	LOC105608693
2	124650001	124700000	1.01792	LOC105608693
2	124600001	124650000	1.13607	LOC105608693
2	124775001	124825000	1.29425	LOC105608693
2	124750001	124800000	1.39785	LOC105608693
2	124725001	124775000	1.72776	LOC105608693
2	124700001	124750000	1.96871	LOC105608693
2	124800001	124850000	2.12972	LOC105608693
2	124675001	124725000	2.45067	LOC105608693
2	141350001	141400000	0.769462	LOC105608949
2	141325001	141375000	0.842707	LOC105608949
2	248075001	248125000	1.40063	LOC105610092
2	248100001	248150000	1.55578	LOC105610092
2	217750001	217800000	0.838112	LOC105610222
2	217725001	217775000	1.06231	LOC105610222
2	223700001	223750000	0.811854	LOC105610401
2	255900001	255950000	1.04933	LOC105611280
2	255875001	255925000	1.20523	LOC105611280
2	97475001	97525000	1.55904	LOC106990900
2	97475001	97525000	1.55904	LOC114112844
2	97475001	97525000	1.55904	LOC114112846
2	30800001	30850000	0.853287	LOC114112939
2	54025001	54075000	1.02653	LOC114112968
2	54050001	54100000	1.07706	LOC114112968
2	80300001	80350000	0.84992	LOC114112992
2	112900001	112950000	0.806044	LOC114113031
2	129000001	129050000	0.696845	LOC114113050
2	129025001	129075000	0.928122	LOC114113050
2	153175001	153225000	0.790375	LOC114113124
2	170100001	170150000	0.879892	LOC114113132
2	170050001	170100000	0.898482	LOC114113132
2	170175001	170225000	0.942921	LOC114113132
2	170200001	170250000	0.959453	LOC114113132
2	170225001	170275000	0.983606	LOC114113132
2	170075001	170125000	1.23053	LOC114113132
2	231125001	231175000	0.706	LOC114113297
2	120700001	120750000	1.46376	LOC114113299
2	20825001	20875000	0.903051	LOC114113308
2	124650001	124700000	1.01792	LOC114113320
2	124950001	125000000	1.25574	LOC114113320
2	124775001	124825000	1.29425	LOC114113320
2	124925001	124975000	1.38336	LOC114113320
2	124750001	124800000	1.39785	LOC114113320
2	124725001	124775000	1.72776	LOC114113320
2	124900001	124950000	1.77448	LOC114113320
2	124975001	125025000	1.77677	LOC114113320
2	124875001	124925000	1.82853	LOC114113320
2	124700001	124750000	1.96871	LOC114113320
2	124850001	124900000	1.98011	LOC114113320
2	125000001	125050000	2.02069	LOC114113320
2	124800001	124850000	2.12972	LOC114113320
2	124825001	124875000	2.21837	LOC114113320
2	124675001	124725000	2.45067	LOC114113320
2	100325001	100375000	0.73477	LOC114113334
2	100225001	100275000	0.757644	LOC114113334
2	100350001	100400000	0.794549	LOC114113334
2	100250001	100300000	0.840005	LOC114113334
2	100300001	100350000	1.20557	LOC114113334
2	100275001	100325000	1.23464	LOC114113334
2	150175001	150225000	0.706245	LOC114113338
2	150150001	150200000	1.44796	LOC114113338
2	168500001	168550000	0.720761	LOC114113342
2	31500001	31550000	0.811161	LOC114113359
2	31525001	31575000	1.5879	LOC114113359
2	16850001	16900000	0.924202	LOC114113427
2	16725001	16775000	1.2545	LOC114113427
2	16825001	16875000	2.28925	LOC114113427
2	16800001	16850000	2.31603	LOC114113427
2	16750001	16800000	2.95697	LOC114113427
2	248700001	248750000	0.745725	LOC114113470
2	151350001	151400000	0.907518	LRP2
2	2950001	3000000	1.24479	MEGF9
2	2925001	2975000	1.43404	MEGF9
2	121875001	121925000	0.760499	MFSD14B
2	121900001	121950000	0.883253	MFSD14B
2	88175001	88225000	0.715484	MPDZ
2	88050001	88100000	0.828467	MPDZ
2	88000001	88050000	0.861731	MPDZ
2	88150001	88200000	0.898964	MPDZ
2	88025001	88075000	1.13743	MPDZ
2	112525001	112575000	0.708727	MSRA
2	112725001	112775000	0.741567	MSRA
2	112350001	112400000	0.771461	MSRA
2	112375001	112425000	0.985267	MSRA
2	129000001	129050000	0.696845	MSTN
2	129025001	129075000	0.928122	MSTN
2	113475001	113525000	0.74074	MTMR9
2	113450001	113500000	1.07898	MTMR9
2	113400001	113450000	1.1242	MTMR9
2	113425001	113475000	1.30375	MTMR9
2	150175001	150225000	0.706245	MYO3B
2	150200001	150250000	0.783185	MYO3B
2	150150001	150200000	1.44796	MYO3B
2	150125001	150175000	1.79429	MYO3B
2	248775001	248825000	0.891949	NCL
2	248800001	248850000	1.87131	NCL
2	110675001	110725000	0.737575	NUGGC
2	254100001	254150000	0.899998	OPRD1
2	121300001	121350000	1.02743	PALLD
2	137475001	137525000	0.721977	PDE1A
2	251425001	251475000	0.786486	PEF1
2	73475001	73525000	0.856294	PGM5
2	73500001	73550000	0.913753	PGM5
2	255900001	255950000	1.04933	PIGV
2	255875001	255925000	1.20523	PIGV
2	124575001	124625000	0.730537	PLEKHB2
2	124625001	124675000	0.844001	PLEKHB2
2	124650001	124700000	1.01792	PLEKHB2
2	124600001	124650000	1.13607	PLEKHB2
2	124675001	124725000	2.45067	PLEKHB2
2	127250001	127300000	1.24334	POLR2D
2	41475001	41525000	0.690024	PPP2R2A
2	41425001	41475000	0.816542	PPP2R2A
2	41450001	41500000	0.927272	PPP2R2A
2	168500001	168550000	0.720761	PRPF40A
2	32425001	32475000	0.89109	PTCH1
2	32450001	32500000	1.11091	PTCH1
2	16375001	16425000	0.784763	RAD23B
2	16200001	16250000	1.15233	RAD23B
2	16350001	16400000	1.22519	RAD23B
2	16325001	16375000	1.32908	RAD23B
2	76975001	77025000	0.940744	RFX3
2	10500001	10550000	0.708224	RGS3
2	10450001	10500000	1.08096	RGS3
2	10475001	10525000	1.31012	RGS3
2	112825001	112875000	0.779958	RP1L1
2	115800001	115850000	0.882518	SAP30
2	115775001	115825000	0.883705	SAP30
2	115750001	115800000	0.889113	SAP30
2	115800001	115850000	0.882518	SCRG1
2	92925001	92975000	0.79725	SH3GL2
2	92900001	92950000	0.983557	SH3GL2
2	53525001	53575000	0.716205	SHB
2	53500001	53550000	0.898634	SHB
2	53475001	53525000	1.03345	SHB
2	129475001	129525000	0.84143	SLC40A1
2	129575001	129625000	0.97411	SLC40A1
2	129600001	129650000	1.04454	SLC40A1
2	255575001	255625000	0.873773	SLC9A1
2	112900001	112950000	0.806044	SOX7
2	230875001	230925000	0.701649	SPAG16
2	230825001	230875000	0.714945	SPAG16
2	230700001	230750000	0.73162	SPAG16
2	230650001	230700000	0.771392	SPAG16
2	229825001	229875000	0.789683	SPAG16
2	229750001	229800000	0.831136	SPAG16
2	229800001	229850000	0.90861	SPAG16
2	230675001	230725000	0.971973	SPAG16
2	229775001	229825000	1.04977	SPAG16
2	230850001	230900000	1.15793	SPAG16
2	199975001	200025000	1.31658	TFCP2L1
2	199900001	199950000	1.39154	TFCP2L1
2	199950001	200000000	1.5147	TFCP2L1
2	199925001	199975000	1.53185	TFCP2L1
2	251025001	251075000	0.982531	TMEM39B
2	251050001	251100000	1.1918	TMEM39B
2	79900001	79950000	0.732879	TPD52L3
2	79925001	79975000	1.01057	TPD52L3
2	217750001	217800000	0.838112	TRAK2
2	217725001	217775000	1.06231	TRAK2
2	168225001	168275000	0.688728	TRNAC-ACA_22
2	168375001	168425000	0.907036	TRNAC-ACA_22
2	129000001	129050000	0.696845	TRNAC-GCA_46
2	128875001	128925000	0.855096	TRNAC-GCA_46
2	129025001	129075000	0.928122	TRNAC-GCA_46
2	128850001	128900000	1.06119	TRNAC-GCA_46
2	123425001	123475000	0.739593	TRNAE-CUC_13
2	147200001	147250000	0.68903	TRNAE-CUC_15
2	147225001	147275000	0.966181	TRNAE-CUC_15
2	147250001	147300000	1.11909	TRNAE-CUC_15
2	248775001	248825000	0.891949	TRNAE-CUC_16
2	248800001	248850000	1.87131	TRNAE-CUC_16
2	127250001	127300000	1.24334	TRNAE-UUC_24
2	129025001	129075000	0.928122	TRNAE-UUC_25
2	54025001	54075000	1.02653	TRNAG-UCC_14
2	109800001	109850000	0.697475	TRNAG-UCC_15
2	109775001	109825000	1.48776	TRNAG-UCC_15
2	237775001	237825000	0.903297	TRNAR-ACG
2	16200001	16250000	1.15233	TRNAW-CCA_18
2	199400001	199450000	0.859002	TRNAW-CCA_25
2	199525001	199575000	1.17592	TRNAW-CCA_25
2	199500001	199550000	1.53053	TRNAW-CCA_25
2	199425001	199475000	1.82441	TRNAW-CCA_25
2	199450001	199500000	1.88211	TRNAW-CCA_25
2	199475001	199525000	2.23595	TRNAW-CCA_25
2	13525001	13575000	0.79704	TXN
2	126975001	127025000	0.772793	UGGT1
2	127000001	127050000	0.793083	UGGT1
2	126925001	126975000	0.815262	UGGT1
2	55825001	55875000	0.706206	UNC13B
2	225725001	225775000	0.76051	UNC80
2	54175001	54225000	0.915761	ZCCHC7
2	54025001	54075000	1.02653	ZCCHC7
2	54200001	54250000	1.03883	ZCCHC7
2	54050001	54100000	1.07706	ZCCHC7
2	255900001	255950000	1.04933	ZDHHC18
2	255875001	255925000	1.20523	ZDHHC18
2	16375001	16425000	0.784763	ZNF462
2	16850001	16900000	0.924202	ZNF462
2	16350001	16400000	1.22519	ZNF462
2	16725001	16775000	1.2545	ZNF462
2	16325001	16375000	1.32908	ZNF462
2	16825001	16875000	2.28925	ZNF462
2	16800001	16850000	2.31603	ZNF462
2	16750001	16800000	2.95697	ZNF462
2	10075001	10125000	0.782795	ZNF618
2	10275001	10325000	0.863204	ZNF618
2	10050001	10100000	0.92884	ZNF618
3	40500001	40550000	0.729309	AAK1
3	40425001	40475000	0.779292	AAK1
3	40550001	40600000	0.782812	AAK1
3	40525001	40575000	0.858631	AAK1
3	40575001	40625000	0.936582	AAK1
3	233450001	233500000	0.752796	ACO2
3	233375001	233425000	0.764764	ACO2
3	233400001	233450000	1.58153	ACO2
3	233425001	233475000	1.78471	ACO2
3	125000001	125050000	0.772172	ACSS3
3	124925001	124975000	0.773415	ACSS3
3	125025001	125075000	0.851236	ACSS3
3	124975001	125025000	0.853337	ACSS3
3	124775001	124825000	0.944468	ACSS3
3	124750001	124800000	0.991818	ACSS3
3	124725001	124775000	1.26552	ACSS3
3	124700001	124750000	1.40674	ACSS3
3	124950001	125000000	1.49503	ACSS3
3	74700001	74750000	1.02044	ACYP2
3	74675001	74725000	1.02209	ACYP2
3	2575001	2625000	1.61298	ADAMTSL2
3	232500001	232550000	1.29723	ADSL
3	232450001	232500000	1.5179	ADSL
3	232475001	232525000	1.61087	ADSL
3	4225001	4275000	0.690158	AK8
3	4325001	4375000	0.785601	AK8
3	4300001	4350000	0.834001	AK8
3	186325001	186375000	0.723913	ALDH1L2
3	142625001	142675000	1.06444	AMHR2
3	142600001	142650000	1.0766	AMHR2
3	142550001	142600000	1.44486	AMHR2
3	142575001	142625000	1.57006	AMHR2
3	180575001	180625000	0.963168	ANKS1B
3	225150001	225200000	0.972927	ANO2
3	40925001	40975000	1.37115	ANTXR1
3	40975001	41025000	1.53195	ANTXR1
3	40950001	41000000	1.59865	ANTXR1
3	180575001	180625000	0.963168	APAF1
3	41625001	41675000	0.723687	APLF
3	41600001	41650000	0.804619	APLF
3	231400001	231450000	1.16555	APOBEC3F
3	234575001	234625000	1.07437	ARFGAP3
3	234525001	234575000	1.54922	ARFGAP3
3	325001	375000	0.737423	ARRDC1
3	148550001	148600000	0.746371	ASB8
3	148575001	148625000	1.18473	ASB8
3	146150001	146200000	0.867204	ASIC1
3	146175001	146225000	0.978433	ASIC1
3	40075001	40125000	0.749185	ASPRV1
3	40050001	40100000	1.58011	ASPRV1
3	40025001	40075000	1.83878	ASPRV1
3	145125001	145175000	0.696432	ATF1
3	145025001	145075000	0.821551	ATF1
3	145075001	145125000	0.831402	ATF1
3	145050001	145100000	1.47022	ATF1
3	215525001	215575000	0.788867	ATF7IP
3	215600001	215650000	0.865183	ATF7IP
3	215575001	215625000	1.01151	ATF7IP
3	61675001	61725000	1.34255	ATOH8
3	20475001	20525000	1.01871	ATP6V1C2
3	20450001	20500000	1.54742	ATP6V1C2
3	20425001	20475000	1.77877	ATP6V1C2
3	229900001	229950000	1.12815	ATP6V1E1
3	229875001	229925000	1.18479	ATP6V1E1
3	228250001	228300000	0.829394	B4GALNT3
3	228150001	228200000	0.89492	B4GALNT3
3	228125001	228175000	0.909773	B4GALNT3
3	228100001	228150000	0.955783	B4GALNT3
3	36775001	36825000	1.08324	BABAM2
3	230675001	230725000	0.781177	BAIAP2L2
3	230700001	230750000	2.53428	BAIAP2L2
3	146325001	146375000	0.920785	BCDIN3D
3	229900001	229950000	1.12815	BCL2L13
3	229875001	229925000	1.18479	BCL2L13
3	144450001	144500000	0.719526	BIN2
3	144475001	144525000	0.77595	BIN2
3	144425001	144475000	0.822685	BIN2
3	144500001	144550000	1.04283	BIN2
3	97850001	97900000	0.784897	BIRC6
3	217700001	217750000	1.67648	BORCS5
3	224075001	224125000	0.739093	C1RL
3	133650001	133700000	0.963568	C3H12orf29
3	133700001	133750000	0.970616	C3H12orf29
3	133675001	133725000	1.18912	C3H12orf29
3	186325001	186375000	0.723913	C3H12orf45
3	133350001	133400000	0.711512	C3H12orf50
3	133625001	133675000	0.780361	C3H12orf50
3	133000001	133050000	0.903518	C3H12orf50
3	133375001	133425000	0.914236	C3H12orf50
3	133650001	133700000	0.963568	C3H12orf50
3	133700001	133750000	0.970616	C3H12orf50
3	133475001	133525000	1.1002	C3H12orf50
3	133425001	133475000	1.12364	C3H12orf50
3	133400001	133450000	1.13063	C3H12orf50
3	133675001	133725000	1.18912	C3H12orf50
3	133450001	133500000	1.25309	C3H12orf50
3	148050001	148100000	0.775738	C3H12orf54
3	148125001	148175000	0.980839	C3H12orf54
3	148150001	148200000	1.01326	C3H12orf54
3	148075001	148125000	1.24448	C3H12orf54
3	148100001	148150000	1.38532	C3H12orf54
3	108275001	108325000	1.04943	C3H2orf15
3	39900001	39950000	0.935307	C3H2orf42
3	39875001	39925000	1.73522	C3H2orf42
3	2575001	2625000	1.61298	CACFD1
3	150001	200000	0.725809	CACNA1B
3	175001	225000	1.01728	CACNA1B
3	200001	250000	1.27256	CACNA1B
3	163650001	163700000	0.717698	CAND1
3	141825001	141875000	0.824146	CBX5
3	231300001	231350000	0.744344	CBX6
3	231400001	231450000	1.16555	CBX7
3	231100001	231150000	1.08407	CBY1
3	231125001	231175000	1.10744	CBY1
3	125600001	125650000	0.70686	CCDC59
3	125550001	125600000	0.742303	CCDC59
3	126000001	126050000	0.908792	CCDC59
3	126075001	126125000	1.27085	CCDC59
3	126050001	126100000	1.28827	CCDC59
3	126100001	126150000	1.3248	CCDC59
3	126025001	126075000	1.42209	CCDC59
3	126125001	126175000	1.66157	CCDC59
3	228075001	228125000	0.791347	CCDC77
3	228150001	228200000	0.89492	CCDC77
3	228125001	228175000	0.909773	CCDC77
3	228100001	228150000	0.955783	CCDC77
3	199675001	199725000	0.700904	CCDC91
3	199575001	199625000	0.819466	CCDC91
3	199925001	199975000	0.834402	CCDC91
3	200025001	200075000	0.857837	CCDC91
3	199900001	199950000	0.866568	CCDC91
3	200050001	200100000	0.926066	CCDC91
3	199950001	200000000	0.990095	CCDC91
3	199400001	199450000	1.04399	CCDC91
3	199975001	200025000	1.0827	CCDC91
3	199550001	199600000	1.10074	CCDC91
3	199625001	199675000	1.15599	CCDC91
3	199425001	199475000	1.18932	CCDC91
3	199875001	199925000	1.20993	CCDC91
3	199850001	199900000	1.40542	CCDC91
3	199600001	199650000	1.54601	CCDC91
3	199825001	199875000	1.6542	CCDC91
3	199750001	199800000	1.70703	CCDC91
3	199775001	199825000	1.72323	CCDC91
3	199800001	199850000	1.96842	CCDC91
3	199725001	199775000	2.06837	CCDC91
3	199700001	199750000	2.11396	CCDC91
3	226550001	226600000	0.692264	CCND2
3	147375001	147425000	0.689094	CCNT1
3	147350001	147400000	0.71525	CCNT1
3	147400001	147450000	0.937486	CCNT1
3	224375001	224425000	0.789299	CD4
3	224425001	224475000	2.49072	CD4
3	224400001	224450000	2.69052	CD4
3	144450001	144500000	0.719526	CELA1
3	144425001	144475000	0.822685	CELA1
3	144400001	144450000	0.835741	CELA1
3	133725001	133775000	0.909067	CEP290
3	133700001	133750000	0.970616	CEP290
3	133750001	133800000	0.995064	CEP290
3	133775001	133825000	1.04257	CEP290
3	133675001	133725000	1.18912	CEP290
3	133800001	133850000	1.33696	CEP290
3	4600001	4650000	0.723883	CFAP77
3	110275001	110325000	0.763536	CIAO1
3	224075001	224125000	0.739093	CLSTN3
3	109025001	109075000	0.724641	CNGA3
3	160350001	160400000	1.01025	CNOT2
3	156550001	156600000	0.75626	CNTN1
3	156575001	156625000	1.02571	CNTN1
3	156675001	156725000	1.02985	CNTN1
3	156600001	156650000	1.44151	CNTN1
3	156650001	156700000	2.46686	CNTN1
3	156625001	156675000	2.73768	CNTN1
3	148700001	148750000	0.936057	COL2A1
3	141700001	141750000	0.818485	COPZ1
3	159400001	159450000	0.764651	CPNE8
3	139400001	139450000	0.870048	CRADD
3	139375001	139425000	1.67303	CRADD
3	142825001	142875000	0.927926	CSAD
3	142800001	142850000	0.950023	CSAD
3	233450001	233500000	0.752796	CSDC2
3	144600001	144650000	1.29857	CSRNP2
3	144625001	144675000	1.30756	CSRNP2
3	144650001	144700000	2.35761	CSRNP2
3	119950001	120000000	0.941548	CSRP2
3	119925001	119975000	1.10412	CSRP2
3	54800001	54850000	0.717072	CTNNA2
3	53875001	53925000	0.723893	CTNNA2
3	54775001	54825000	0.870367	CTNNA2
3	193725001	193775000	1.03038	CYTH4
3	193800001	193850000	1.10999	CYTH4
3	193775001	193825000	1.54192	CYTH4
3	193750001	193800000	1.5571	CYTH4
3	14525001	14575000	0.741267	DAB2IP
3	14500001	14550000	0.828714	DAB2IP
3	14575001	14625000	1.04816	DAB2IP
3	14625001	14675000	1.17956	DAB2IP
3	14600001	14650000	2.75232	DAB2IP
3	144475001	144525000	0.77595	DAZAP2
3	144500001	144550000	1.04283	DAZAP2
3	144525001	144575000	1.63966	DAZAP2
3	151700001	151750000	0.801315	DBX2
3	151675001	151725000	0.923033	DBX2
3	136925001	136975000	0.827807	DCN
3	147100001	147150000	0.875007	DDN
3	227750001	227800000	0.917809	DDX11
3	227825001	227875000	1.00262	DDX11
3	227775001	227825000	1.05897	DDX11
3	227800001	227850000	1.09204	DDX11
3	227725001	227775000	1.27663	DDX11
3	230950001	231000000	1.26308	DDX17
3	231000001	231050000	1.6461	DDX17
3	4325001	4375000	0.785601	DDX31
3	214050001	214100000	0.738378	DERA
3	233525001	233575000	1.01948	DESI1
3	233550001	233600000	1.48232	DESI1
3	147050001	147100000	0.902042	DHH
3	147025001	147075000	1.01646	DHH
3	147075001	147125000	1.13165	DHH
3	147000001	147050000	1.13738	DHH
3	145125001	145175000	0.696432	DIP2B
3	145150001	145200000	0.778902	DIP2B
3	231000001	231050000	1.6461	DMC1
3	175300001	175350000	0.845952	DNAJC14
3	175325001	175375000	1.61814	DNAJC14
3	195400001	195450000	0.774839	DNM1L
3	195425001	195475000	0.913131	DNM1L
3	34250001	34300000	0.762405	DNMT3A
3	138725001	138775000	0.780699	EEA1
3	138750001	138800000	0.841361	EEA1
3	138675001	138725000	0.842991	EEA1
3	138575001	138625000	1.05024	EEA1
3	138650001	138700000	1.14022	EEA1
3	138600001	138650000	1.42986	EEA1
3	138625001	138675000	2.10782	EEA1
3	73125001	73175000	1.23119	EFEMP1
3	47425001	47475000	1.15361	EHBP1
3	47350001	47400000	1.42383	EHBP1
3	47400001	47450000	1.77632	EHBP1
3	47375001	47425000	2.20868	EHBP1
3	325001	375000	0.737423	EHMT1
3	275001	325000	0.785407	EHMT1
3	300001	350000	0.80683	EHMT1
3	250001	300000	0.883701	EHMT1
3	200001	250000	1.27256	EHMT1
3	225001	275000	1.37554	EHMT1
3	185700001	185750000	0.828863	EID3
3	185725001	185775000	0.905402	EID3
3	142900001	142950000	1.1233	EIF4B
3	142925001	142975000	1.23689	EIF4B
3	193725001	193775000	1.03038	ELFN2
3	193800001	193850000	1.10999	ELFN2
3	193775001	193825000	1.54192	ELFN2
3	193750001	193800000	1.5571	ELFN2
3	223375001	223425000	0.840083	EM4B
3	223350001	223400000	1.32498	EM4B
3	223325001	223375000	1.51108	EM4B
3	223300001	223350000	1.63949	EM4B
3	73975001	74025000	0.937104	EML6
3	149000001	149050000	0.719154	ENDOU
3	136825001	136875000	1.28813	EPYC
3	136800001	136850000	1.33849	EPYC
3	228800001	228850000	0.730753	ERC1
3	146325001	146375000	0.920785	FAIM2
3	146300001	146350000	0.959498	FAIM2
3	146600001	146650000	0.823927	FAM186B
3	146525001	146575000	1.02613	FAM186B
3	146575001	146625000	1.50196	FAM186B
3	146550001	146600000	2.04001	FAM186B
3	231100001	231150000	1.08407	FAM227A
3	231125001	231175000	1.10744	FAM227A
3	33275001	33325000	0.698928	FAM228B
3	199675001	199725000	0.700904	FAR2
3	199575001	199625000	0.819466	FAR2
3	198825001	198875000	0.847092	FAR2
3	199400001	199450000	1.04399	FAR2
3	199550001	199600000	1.10074	FAR2
3	199625001	199675000	1.15599	FAR2
3	199425001	199475000	1.18932	FAR2
3	199600001	199650000	1.54601	FAR2
3	81850001	81900000	0.778899	FBXO11
3	41625001	41675000	0.723687	FBXO48
3	41600001	41650000	0.804619	FBXO48
3	195400001	195450000	0.774839	FGD4
3	195425001	195475000	0.913131	FGD4
3	33275001	33325000	0.698928	FKBP1B
3	227750001	227800000	0.917809	FKBP4
3	227775001	227825000	1.05897	FKBP4
3	227725001	227775000	1.27663	FKBP4
3	146475001	146525000	0.72688	FMNL3
3	146425001	146475000	0.832116	FMNL3
3	146450001	146500000	0.858027	FMNL3
3	146525001	146575000	1.02613	FMNL3
3	227675001	227725000	0.720807	FOXM1
3	227700001	227750000	1.20883	FOXM1
3	144425001	144475000	0.822685	GALNT6
3	144400001	144450000	0.835741	GALNT6
3	29850001	29900000	0.691727	GDF7
3	118575001	118625000	1.12887	GLIPR1
3	118600001	118650000	1.45915	GLIPR1
3	118650001	118700000	1.60532	GLIPR1
3	118625001	118675000	1.82218	GLIPR1
3	118575001	118625000	1.12887	GLIPR1L2
3	118600001	118650000	1.45915	GLIPR1L2
3	40150001	40200000	1.00734	GMCL1
3	40125001	40175000	1.0598	GMCL1
3	224375001	224425000	0.789299	GNB3
3	224375001	224425000	0.789299	GPR162
3	224400001	224450000	2.69052	GPR162
3	141700001	141750000	0.818485	GPR84
3	19725001	19775000	0.773133	GRHL1
3	4325001	4375000	0.785601	GTF3C4
3	4300001	4350000	0.834001	GTF3C4
3	231125001	231175000	1.10744	GTPBP1
3	141675001	141725000	0.876429	GTSF1
3	141650001	141700000	0.966518	GTSF1
3	144925001	144975000	0.757639	HIGD1C
3	165225001	165275000	0.689047	HMGA2
3	165050001	165100000	0.742395	HMGA2
3	165275001	165325000	0.883322	HMGA2
3	165075001	165125000	0.983557	HMGA2
3	165325001	165375000	1.24946	HMGA2
3	165100001	165150000	1.33704	HMGA2
3	165200001	165250000	1.40818	HMGA2
3	165300001	165350000	1.73094	HMGA2
3	165125001	165175000	2.16031	HMGA2
3	165150001	165200000	2.46257	HMGA2
3	165175001	165225000	2.66634	HMGA2
3	191550001	191600000	0.765238	HMGXB4
3	142075001	142125000	1.55364	HOXC11
3	142100001	142150000	1.24894	HOXC12
3	142075001	142125000	1.55364	HOXC12
3	142100001	142150000	1.24894	HOXC13
3	142075001	142125000	1.55364	HOXC13
3	20200001	20250000	0.872042	HPCAL1
3	20175001	20225000	1.41198	HPCAL1
3	29850001	29900000	0.691727	HS1BP3
3	142900001	142950000	1.1233	IGFBP6
3	62100001	62150000	0.787661	IMMT
3	62075001	62125000	0.934346	IMMT
3	227850001	227900000	0.818979	IQSEC3
3	227875001	227925000	0.820815	IQSEC3
3	227900001	227950000	0.95592	IQSEC3
3	227825001	227875000	1.00262	IQSEC3
3	227800001	227850000	1.09204	IQSEC3
3	227950001	228000000	1.15604	IQSEC3
3	227925001	227975000	1.16583	IQSEC3
3	227750001	227800000	0.917809	ITFG2
3	227700001	227750000	1.20883	ITFG2
3	227725001	227775000	1.27663	ITFG2
3	141700001	141750000	0.818485	ITGA5
3	141675001	141725000	0.876429	ITGA5
3	141650001	141700000	0.966518	ITGA5
3	142825001	142875000	0.927926	ITGB7
3	142800001	142850000	0.950023	ITGB7
3	110250001	110300000	1.13314	ITPRIPL1
3	231100001	231150000	1.08407	JOSD1
3	231125001	231175000	1.10744	JOSD1
3	147375001	147425000	0.689094	KANSL2
3	147400001	147450000	0.937486	KANSL2
3	147475001	147525000	1.04966	KANSL2
3	147425001	147475000	1.51019	KANSL2
3	147450001	147500000	1.56116	KANSL2
3	146600001	146650000	0.823927	KCNH3
3	146575001	146625000	1.50196	KCNH3
3	110575001	110625000	0.802224	KCNIP3
3	230950001	231000000	1.26308	KCNJ4
3	230950001	231000000	1.26308	KDELR3
3	231000001	231050000	1.6461	KDELR3
3	62300001	62350000	0.952088	KDM3A
3	62400001	62450000	1.08233	KDM3A
3	228025001	228075000	0.75381	KDM5A
3	228075001	228125000	0.791347	KDM5A
3	228000001	228050000	0.856809	KDM5A
3	227975001	228025000	0.857386	KDM5A
3	228100001	228150000	0.955783	KDM5A
3	136825001	136875000	1.28813	KERA
3	136800001	136850000	1.33849	KERA
3	159075001	159125000	0.773007	KIF21A
3	134200001	134250000	0.70619	KITLG
3	133875001	133925000	0.855003	KITLG
3	133900001	133950000	0.913924	KITLG
3	133850001	133900000	0.926024	KITLG
3	133925001	133975000	1.0962	KITLG
3	134150001	134200000	1.12509	KITLG
3	133825001	133875000	1.14413	KITLG
3	133950001	134000000	1.17614	KITLG
3	133975001	134025000	1.20706	KITLG
3	134000001	134050000	1.40492	KITLG
3	147100001	147150000	0.875007	KMT2D
3	147050001	147100000	0.902042	KMT2D
3	147075001	147125000	1.13165	KMT2D
3	203550001	203600000	0.809636	KRAS
3	118675001	118725000	1.18776	KRR1
3	118650001	118700000	1.60532	KRR1
3	118625001	118675000	1.82218	KRR1
3	143200001	143250000	0.935207	KRT1
3	143575001	143625000	0.695318	KRT2.11
3	143200001	143250000	0.935207	KRT77
3	224375001	224425000	0.789299	LAG3
3	224425001	224475000	2.49072	LAG3
3	224400001	224450000	2.69052	LAG3
3	147500001	147550000	0.793233	LALBA
3	147400001	147450000	0.937486	LALBA
3	147475001	147525000	1.04966	LALBA
3	147425001	147475000	1.51019	LALBA
3	147450001	147500000	1.56116	LALBA
3	189950001	190000000	0.698951	LARGE1
3	190300001	190350000	0.996661	LARGE1
3	190450001	190500000	1.06833	LARGE1
3	29850001	29900000	0.691727	LDAH
3	165825001	165875000	0.787433	LEMD3
3	144625001	144675000	1.30756	LETMD1
3	144650001	144700000	2.35761	LETMD1
3	146000001	146050000	0.714831	LIMA1
3	124600001	124650000	0.806384	LIN7A
3	124775001	124825000	0.944468	LIN7A
3	124750001	124800000	0.991818	LIN7A
3	124575001	124625000	1.22465	LIN7A
3	124725001	124775000	1.26552	LIN7A
3	124700001	124750000	1.40674	LIN7A
3	108275001	108325000	1.04943	LIPT1
3	147050001	147100000	0.902042	LMBR1L
3	147025001	147075000	1.01646	LMBR1L
3	147000001	147050000	1.13738	LMBR1L
3	202750001	202800000	0.757295	LMNTD1
3	203550001	203600000	0.809636	LMNTD1
3	202775001	202825000	0.855945	LMNTD1
3	9725001	9775000	0.779108	LMX1B
3	9750001	9800000	1.69093	LMX1B
3	143575001	143625000	0.695318	LOC100526780
3	143575001	143625000	0.695318	LOC100526784
3	223025001	223075000	0.73473	LOC101102967
3	223050001	223100000	0.739329	LOC101102967
3	147825001	147875000	0.919081	LOC101102972
3	147775001	147825000	0.988079	LOC101102972
3	147800001	147850000	1.09728	LOC101102972
3	220425001	220475000	0.736747	LOC101103227
3	148175001	148225000	0.970151	LOC101103970
3	148125001	148175000	0.980839	LOC101103970
3	148150001	148200000	1.01326	LOC101103970
3	148200001	148250000	1.16429	LOC101103970
3	148075001	148125000	1.24448	LOC101103970
3	148100001	148150000	1.38532	LOC101103970
3	148225001	148275000	1.42816	LOC101103970
3	148275001	148325000	0.898283	LOC101104739
3	148250001	148300000	1.04094	LOC101104739
3	148225001	148275000	1.42816	LOC101104739
3	62450001	62500000	0.966721	LOC101107266
3	62400001	62450000	1.08233	LOC101107266
3	62425001	62475000	1.39324	LOC101107266
3	200625001	200675000	0.876981	LOC101109952
3	176075001	176125000	0.728892	LOC101110319
3	11900001	11950000	0.687647	LOC101110577
3	73150001	73200000	0.689547	LOC101110577
3	4225001	4275000	0.690158	LOC101110577
3	113550001	113600000	0.690351	LOC101110577
3	29850001	29900000	0.691727	LOC101110577
3	76900001	76950000	0.692524	LOC101110577
3	13400001	13450000	0.692901	LOC101110577
3	27075001	27125000	0.695892	LOC101110577
3	55475001	55525000	0.695956	LOC101110577
3	47575001	47625000	0.69862	LOC101110577
3	33275001	33325000	0.698928	LOC101110577
3	77000001	77050000	0.701274	LOC101110577
3	31775001	31825000	0.701998	LOC101110577
3	13225001	13275000	0.703499	LOC101110577
3	30825001	30875000	0.709745	LOC101110577
3	61900001	61950000	0.709876	LOC101110577
3	78350001	78400000	0.712452	LOC101110577
3	51475001	51525000	0.712777	LOC101110577
3	11400001	11450000	0.715639	LOC101110577
3	54800001	54850000	0.717072	LOC101110577
3	31350001	31400000	0.719634	LOC101110577
3	78475001	78525000	0.719724	LOC101110577
3	41625001	41675000	0.723687	LOC101110577
3	4600001	4650000	0.723883	LOC101110577
3	53875001	53925000	0.723893	LOC101110577
3	109025001	109075000	0.724641	LOC101110577
3	150001	200000	0.725809	LOC101110577
3	98450001	98500000	0.729153	LOC101110577
3	40500001	40550000	0.729309	LOC101110577
3	20350001	20400000	0.730083	LOC101110577
3	113575001	113625000	0.731036	LOC101110577
3	12400001	12450000	0.732422	LOC101110577
3	25825001	25875000	0.732657	LOC101110577
3	111025001	111075000	0.734605	LOC101110577
3	325001	375000	0.737423	LOC101110577
3	14525001	14575000	0.741267	LOC101110577
3	111800001	111850000	0.742504	LOC101110577
3	25625001	25675000	0.746561	LOC101110577
3	40075001	40125000	0.749185	LOC101110577
3	108925001	108975000	0.754974	LOC101110577
3	104625001	104675000	0.756438	LOC101110577
3	34250001	34300000	0.762405	LOC101110577
3	110275001	110325000	0.763536	LOC101110577
3	11425001	11475000	0.765231	LOC101110577
3	51125001	51175000	0.768674	LOC101110577
3	64725001	64775000	0.769357	LOC101110577
3	31325001	31375000	0.769422	LOC101110577
3	66650001	66700000	0.769898	LOC101110577
3	20575001	20625000	0.770854	LOC101110577
3	37350001	37400000	0.772309	LOC101110577
3	51500001	51550000	0.77252	LOC101110577
3	19725001	19775000	0.773133	LOC101110577
3	46600001	46650000	0.775973	LOC101110577
3	32075001	32125000	0.777053	LOC101110577
3	32750001	32800000	0.778298	LOC101110577
3	81850001	81900000	0.778899	LOC101110577
3	9725001	9775000	0.779108	LOC101110577
3	40425001	40475000	0.779292	LOC101110577
3	40550001	40600000	0.782812	LOC101110577
3	97850001	97900000	0.784897	LOC101110577
3	275001	325000	0.785407	LOC101110577
3	4325001	4375000	0.785601	LOC101110577
3	62100001	62150000	0.787661	LOC101110577
3	39950001	40000000	0.792015	LOC101110577
3	52575001	52625000	0.793039	LOC101110577
3	13300001	13350000	0.793458	LOC101110577
3	97900001	97950000	0.793514	LOC101110577
3	31400001	31450000	0.79639	LOC101110577
3	49275001	49325000	0.79868	LOC101110577
3	110575001	110625000	0.802224	LOC101110577
3	26750001	26800000	0.80458	LOC101110577
3	41600001	41650000	0.804619	LOC101110577
3	300001	350000	0.80683	LOC101110577
3	46550001	46600000	0.81559	LOC101110577
3	30875001	30925000	0.81684	LOC101110577
3	4625001	4675000	0.817916	LOC101110577
3	13925001	13975000	0.81955	LOC101110577
3	64750001	64800000	0.820953	LOC101110577
3	14500001	14550000	0.828714	LOC101110577
3	4300001	4350000	0.834001	LOC101110577
3	108200001	108250000	0.842649	LOC101110577
3	97875001	97925000	0.845253	LOC101110577
3	79825001	79875000	0.850264	LOC101110577
3	46575001	46625000	0.852849	LOC101110577
3	51425001	51475000	0.857574	LOC101110577
3	32800001	32850000	0.857715	LOC101110577
3	40525001	40575000	0.858631	LOC101110577
3	11450001	11500000	0.865229	LOC101110577
3	88800001	88850000	0.868643	LOC101110577
3	56700001	56750000	0.869248	LOC101110577
3	54775001	54825000	0.870367	LOC101110577
3	20200001	20250000	0.872042	LOC101110577
3	4650001	4700000	0.874776	LOC101110577
3	111000001	111050000	0.874803	LOC101110577
3	250001	300000	0.883701	LOC101110577
3	57700001	57750000	0.910748	LOC101110577
3	56675001	56725000	0.917503	LOC101110577
3	81925001	81975000	0.920334	LOC101110577
3	13950001	14000000	0.925971	LOC101110577
3	79800001	79850000	0.932184	LOC101110577
3	62075001	62125000	0.934346	LOC101110577
3	39900001	39950000	0.935307	LOC101110577
3	40575001	40625000	0.936582	LOC101110577
3	73975001	74025000	0.937104	LOC101110577
3	24325001	24375000	0.943451	LOC101110577
3	78450001	78500000	0.945794	LOC101110577
3	62300001	62350000	0.952088	LOC101110577
3	32775001	32825000	0.957618	LOC101110577
3	108300001	108350000	0.960589	LOC101110577
3	108325001	108375000	0.961578	LOC101110577
3	108350001	108400000	0.965528	LOC101110577
3	25650001	25700000	0.965616	LOC101110577
3	62450001	62500000	0.966721	LOC101110577
3	20325001	20375000	0.968212	LOC101110577
3	28850001	28900000	0.975185	LOC101110577
3	113950001	114000000	0.9916	LOC101110577
3	26825001	26875000	0.992941	LOC101110577
3	79275001	79325000	1.00094	LOC101110577
3	40150001	40200000	1.00734	LOC101110577
3	28875001	28925000	1.00885	LOC101110577
3	20375001	20425000	1.01285	LOC101110577
3	175001	225000	1.01728	LOC101110577
3	28950001	29000000	1.0181	LOC101110577
3	20475001	20525000	1.01871	LOC101110577
3	74700001	74750000	1.02044	LOC101110577
3	74675001	74725000	1.02209	LOC101110577
3	51150001	51200000	1.02806	LOC101110577
3	49325001	49375000	1.03705	LOC101110577
3	28925001	28975000	1.0374	LOC101110577
3	14575001	14625000	1.04816	LOC101110577
3	108275001	108325000	1.04943	LOC101110577
3	55525001	55575000	1.05124	LOC101110577
3	40125001	40175000	1.0598	LOC101110577
3	56725001	56775000	1.0607	LOC101110577
3	9775001	9825000	1.06949	LOC101110577
3	56750001	56800000	1.06992	LOC101110577
3	55500001	55550000	1.07167	LOC101110577
3	62400001	62450000	1.08233	LOC101110577
3	36775001	36825000	1.08324	LOC101110577
3	51175001	51225000	1.09434	LOC101110577
3	28825001	28875000	1.0953	LOC101110577
3	28900001	28950000	1.10283	LOC101110577
3	104575001	104625000	1.10382	LOC101110577
3	57675001	57725000	1.1149	LOC101110577
3	98350001	98400000	1.11491	LOC101110577
3	24075001	24125000	1.11949	LOC101110577
3	47525001	47575000	1.12036	LOC101110577
3	110250001	110300000	1.13314	LOC101110577
3	61925001	61975000	1.14409	LOC101110577
3	26800001	26850000	1.15226	LOC101110577
3	47425001	47475000	1.15361	LOC101110577
3	23750001	23800000	1.16907	LOC101110577
3	14625001	14675000	1.17956	LOC101110577
3	50475001	50525000	1.21438	LOC101110577
3	73125001	73175000	1.23119	LOC101110577
3	113975001	114025000	1.24115	LOC101110577
3	200001	250000	1.27256	LOC101110577
3	113875001	113925000	1.32205	LOC101110577
3	26775001	26825000	1.32941	LOC101110577
3	46475001	46525000	1.3414	LOC101110577
3	61675001	61725000	1.34255	LOC101110577
3	114000001	114050000	1.34272	LOC101110577
3	61950001	62000000	1.34308	LOC101110577
3	40925001	40975000	1.37115	LOC101110577
3	225001	275000	1.37554	LOC101110577
3	62425001	62475000	1.39324	LOC101110577
3	111925001	111975000	1.39714	LOC101110577
3	113900001	113950000	1.39774	LOC101110577
3	20175001	20225000	1.41198	LOC101110577
3	47350001	47400000	1.42383	LOC101110577
3	113925001	113975000	1.42659	LOC101110577
3	111950001	112000000	1.43406	LOC101110577
3	96475001	96525000	1.44569	LOC101110577
3	40000001	40050000	1.49204	LOC101110577
3	40975001	41025000	1.53195	LOC101110577
3	46525001	46575000	1.54315	LOC101110577
3	20450001	20500000	1.54742	LOC101110577
3	40050001	40100000	1.58011	LOC101110577
3	79775001	79825000	1.58967	LOC101110577
3	96500001	96550000	1.59522	LOC101110577
3	79250001	79300000	1.59576	LOC101110577
3	40950001	41000000	1.59865	LOC101110577
3	2575001	2625000	1.61298	LOC101110577
3	39975001	40025000	1.66157	LOC101110577
3	104600001	104650000	1.66926	LOC101110577
3	50400001	50450000	1.66943	LOC101110577
3	9750001	9800000	1.69093	LOC101110577
3	20400001	20450000	1.69656	LOC101110577
3	50275001	50325000	1.70903	LOC101110577
3	22100001	22150000	1.72743	LOC101110577
3	39875001	39925000	1.73522	LOC101110577
3	98200001	98250000	1.74943	LOC101110577
3	50375001	50425000	1.75396	LOC101110577
3	47550001	47600000	1.76301	LOC101110577
3	47400001	47450000	1.77632	LOC101110577
3	20425001	20475000	1.77877	LOC101110577
3	50350001	50400000	1.83217	LOC101110577
3	40025001	40075000	1.83878	LOC101110577
3	49300001	49350000	1.96878	LOC101110577
3	46500001	46550000	2.01976	LOC101110577
3	50425001	50475000	2.05994	LOC101110577
3	50300001	50350000	2.12049	LOC101110577
3	50325001	50375000	2.1408	LOC101110577
3	47375001	47425000	2.20868	LOC101110577
3	50450001	50500000	2.30368	LOC101110577
3	98275001	98325000	2.72999	LOC101110577
3	14600001	14650000	2.75232	LOC101110577
3	98250001	98300000	2.92123	LOC101110577
3	98300001	98350000	3.01598	LOC101110577
3	98325001	98375000	3.07779	LOC101110577
3	13400001	13450000	0.692901	LOC101111436
3	143200001	143250000	0.935207	LOC101111791
3	176650001	176700000	0.841056	LOC101111875
3	176625001	176675000	1.05632	LOC101111875
3	143575001	143625000	0.695318	LOC101112805
3	175300001	175350000	0.845952	LOC101113745
3	175325001	175375000	1.61814	LOC101113745
3	13300001	13350000	0.793458	LOC101114183
3	13300001	13350000	0.793458	LOC101114434
3	14625001	14675000	1.17956	LOC101114503
3	14600001	14650000	2.75232	LOC101114503
3	13400001	13450000	0.692901	LOC101115448
3	144625001	144675000	1.30756	LOC101115614
3	144675001	144725000	1.37346	LOC101115614
3	144650001	144700000	2.35761	LOC101115614
3	13400001	13450000	0.692901	LOC101115698
3	144850001	144900000	0.79599	LOC101116391
3	219700001	219750000	0.740725	LOC101116641
3	144850001	144900000	0.79599	LOC101116975
3	229900001	229950000	1.12815	LOC101117325
3	229875001	229925000	1.18479	LOC101117325
3	144975001	145025000	0.751615	LOC101117657
3	144925001	144975000	0.757639	LOC101117657
3	144950001	145000000	1.07929	LOC101117657
3	176625001	176675000	1.05632	LOC101117745
3	176575001	176625000	1.22659	LOC101117745
3	176600001	176650000	1.45735	LOC101117745
3	111025001	111075000	0.734605	LOC101117749
3	111000001	111050000	0.874803	LOC101117749
3	141275001	141325000	0.756511	LOC101118004
3	147500001	147550000	0.793233	LOC101122017
3	147475001	147525000	1.04966	LOC101122017
3	147500001	147550000	0.793233	LOC101122268
3	147575001	147625000	0.886374	LOC101122268
3	219025001	219075000	0.783554	LOC101122269
3	147600001	147650000	0.855231	LOC101122513
3	147575001	147625000	0.886374	LOC101122513
3	147625001	147675000	1.21102	LOC101122513
3	147600001	147650000	0.855231	LOC101122776
3	147575001	147625000	0.886374	LOC101122776
3	147625001	147675000	1.21102	LOC101122776
3	147675001	147725000	0.79015	LOC101123028
3	147600001	147650000	0.855231	LOC101123028
3	147625001	147675000	1.21102	LOC101123028
3	147650001	147700000	1.44882	LOC101123028
3	147700001	147750000	0.701061	LOC101123547
3	147675001	147725000	0.79015	LOC101123547
3	147650001	147700000	1.44882	LOC101123547
3	66650001	66700000	0.769898	LOC105606430
3	81850001	81900000	0.778899	LOC105606943
3	139075001	139125000	0.755357	LOC105607931
3	138925001	138975000	0.785549	LOC105607931
3	138975001	139025000	0.798021	LOC105607931
3	139000001	139050000	0.999568	LOC105607931
3	138850001	138900000	1.02706	LOC105607931
3	138875001	138925000	1.1636	LOC105607931
3	139025001	139075000	1.18587	LOC105607931
3	138900001	138950000	1.21128	LOC105607931
3	139050001	139100000	1.24618	LOC105607931
3	226550001	226600000	0.692264	LOC105608579
3	226900001	226950000	0.728655	LOC105608579
3	223250001	223300000	0.805227	LOC105608603
3	223225001	223275000	1.03786	LOC105608603
3	223275001	223325000	1.15364	LOC105608603
3	223350001	223400000	1.32498	LOC105608603
3	223325001	223375000	1.51108	LOC105608603
3	223300001	223350000	1.63949	LOC105608603
3	155375001	155425000	0.787683	LOC105608615
3	155400001	155450000	0.799391	LOC105608615
3	155425001	155475000	0.924125	LOC105608615
3	155350001	155400000	0.945277	LOC105608615
3	155250001	155300000	1.01215	LOC105608615
3	155450001	155500000	1.02194	LOC105608615
3	39950001	40000000	0.792015	LOC105610458
3	40000001	40050000	1.49204	LOC105610458
3	39975001	40025000	1.66157	LOC105610458
3	40025001	40075000	1.83878	LOC105610458
3	144625001	144675000	1.30756	LOC105610932
3	144675001	144725000	1.37346	LOC105610932
3	144650001	144700000	2.35761	LOC105610932
3	142075001	142125000	1.55364	LOC105611004
3	142075001	142125000	1.55364	LOC105611006
3	119775001	119825000	1.15287	LOC105611134
3	119825001	119875000	1.28716	LOC105611134
3	119800001	119850000	1.55679	LOC105611134
3	118700001	118750000	1.12847	LOC105611140
3	118675001	118725000	1.18776	LOC105611140
3	118650001	118700000	1.60532	LOC105611140
3	11400001	11450000	0.715639	LOC105611269
3	11425001	11475000	0.765231	LOC105611269
3	11450001	11500000	0.865229	LOC105611269
3	149175001	149225000	1.00678	LOC105611709
3	163650001	163700000	0.717698	LOC105611989
[truncated: 5,182 more rows]

## Sheet: Table S6
Supplementary Table S6. A summary of genes from XP-EHH in DOR
Chromosome	Starting position	Ending position	XP-EHH	Gene
1	285850001	285900001	0.143491	ABCG1
1	285800001	285850001	0.28	ABCG1
1	137900001	137950001	0.145078	ADAMTS5
1	11350001	11400001	0.110132	ADPRHL2
1	5400001	5450001	0.182456	AGAP1
1	11150001	11200001	0.420408	AGO1
1	11200001	11250001	0.609302	AGO1
1	11350001	11400001	0.110132	AGO3
1	11250001	11300001	0.418182	AGO3
1	11200001	11250001	0.609302	AGO3
1	11300001	11350001	1	AGO3
1	11150001	11200001	0.420408	AGO4
1	11050001	11100001	0.696629	AGO4
1	11100001	11150001	0.881757	AGO4
1	42800001	42850001	0.233161	AK4
1	42750001	42800001	0.27933	AK4
1	186100001	186150001	0.122172	ALCAM
1	185950001	186000001	0.294719	ALCAM
1	186800001	186850001	0.357988	ALCAM
1	186000001	186050001	0.665511	ALCAM
1	186150001	186200001	0.715328	ALCAM
1	106650001	106700001	0.516216	ANXA9
1	106550001	106600001	0.297917	ARNT
1	106500001	106550001	0.701961	ARNT
1	222750001	222800001	0.160883	ATP11B
1	212100001	212150001	0.309764	ATP13A4
1	212150001	212200001	0.885714	ATP13A4
1	212150001	212200001	0.885714	ATP13A5
1	196100001	196150001	0.315169	ATP6V1A
1	21800001	21850001	0.223796	ATPAF1
1	247000001	247050001	0.160878	B3GALNT1
1	222300001	222350001	0.10559	B3GNT5
1	222350001	222400001	0.990164	B3GNT5
1	195350001	195400001	0.217284	BOC
1	195550001	195600001	0.243714	BOC
1	195600001	195650001	0.255747	BOC
1	195500001	195550001	0.386423	BOC
1	195450001	195500001	0.442149	BOC
1	195650001	195700001	0.484487	BOC
1	195400001	195450001	0.690519	BOC
1	296250001	296300001	0.71	BTD
1	296200001	296250001	0.866873	BTD
1	11000001	11050001	0.31094	C1H1orf216
1	10950001	11000001	0.39802	C1H1orf216
1	11050001	11100001	0.696629	C1H1orf216
1	33200001	33250001	0.122222	C8B
1	33150001	33200001	0.402655	C8B
1	41900001	41950001	0.352227	CACHD1
1	42050001	42100001	0.517572	CACHD1
1	41850001	41900001	0.660772	CACHD1
1	15150001	15200001	0.107664	CAP1
1	175700001	175750001	0.147022	CCDC105
1	195000001	195050001	0.249147	CCDC80
1	195100001	195150001	0.944828	CCDC80
1	195050001	195100001	0.998016	CCDC80
1	194750001	194800001	0.282328	CD200
1	195350001	195400001	0.217284	CD200R1
1	195300001	195350001	0.336653	CD200R1
1	195250001	195300001	0.445872	CD200R1
1	106650001	106700001	0.516216	CERS2
1	195650001	195700001	0.484487	CFAP44
1	195700001	195750001	0.554896	CFAP44
1	103850001	103900001	0.196481	CHD1L
1	11050001	11100001	0.696629	CLSPN
1	11100001	11150001	0.881757	CLSPN
1	11350001	11400001	0.110132	COL8A2
1	296050001	296100001	0.231969	COLQ
1	296150001	296200001	0.616056	COLQ
1	281150001	281200001	0.10451	CPNE4
1	281300001	281350001	0.215447	CPNE4
1	281200001	281250001	0.576087	CPNE4
1	29350001	29400001	1	CPT2
1	11650001	11700001	0.323741	CSF3R
1	11700001	11750001	0.568207	CSF3R
1	16000001	16050001	0.332792	CTPS1
1	16050001	16100001	1	CTPS1
1	16100001	16150001	1	CTPS1
1	106500001	106550001	0.701961	CTSK
1	138450001	138500001	0.140303	CYYR1
1	29350001	29400001	1	CZIB
1	33200001	33250001	0.122222	DAB1
1	33150001	33200001	0.402655	DAB1
1	222550001	222600001	0.220141	DCUN1D1
1	10200001	10250001	0.238095	DLGAP3
1	21650001	21700001	0.410853	DMBX1
1	21700001	21750001	1	DMBX1
1	42900001	42950001	0.108219	DNAJC6
1	42800001	42850001	0.233161	DNAJC6
1	42750001	42800001	0.27933	DNAJC6
1	43000001	43050001	0.32263	DNAJC6
1	42950001	43000001	0.407809	DNAJC6
1	296050001	296100001	0.231969	EAF1
1	294400001	294450001	0.110569	ERG
1	294600001	294650001	0.153675	ERG
1	294100001	294150001	0.234079	ERG
1	294600001	294650001	0.153675	ETS2
1	294650001	294700001	0.56651	ETS2
1	74050001	74100001	0.119149	EVI5
1	73850001	73900001	0.370629	EVI5
1	74000001	74050001	0.994624	EVI5
1	73900001	73950001	1	EVI5
1	73950001	74000001	1	EVI5
1	213150001	213200001	0.195767	FGF12
1	213400001	213450001	0.227823	FGF12
1	213500001	213550001	0.244039	FGF12
1	213450001	213500001	0.444615	FGF12
1	213350001	213400001	0.66719	FGF12
1	103850001	103900001	0.196481	FMO5
1	103800001	103850001	0.709302	FMO5
1	103750001	103800001	1	FMO5
1	22600001	22650001	0.117925	FOXD2
1	54150001	54200001	0.963889	FPGT
1	296750001	296800001	0.230488	GALNT15
1	296700001	296750001	0.327251	GALNT15
1	73850001	73900001	0.370629	GFI1
1	12300001	12350001	0.214953	GRIK3
1	11650001	11700001	0.323741	GRIK3
1	11700001	11750001	0.568207	GRIK3
1	12250001	12300001	0.634656	GRIK3
1	195350001	195400001	0.217284	GTPBP8
1	195300001	195350001	0.336653	GTPBP8
1	296150001	296200001	0.616056	HACL1
1	296200001	296250001	0.866873	HACL1
1	2900001	2950001	0.103728	HES6
1	286900001	286950001	0.329317	HSF2BP
1	2900001	2950001	0.103728	ILKAP
1	42350001	42400001	0.106965	JAK1
1	42400001	42450001	0.117096	JAK1
1	252000001	252050001	0.143617	KCNAB1
1	94150001	94200001	0.106849	KCND3
1	94200001	94250001	0.270321	KCND3
1	299500001	299550001	0.242478	KCNH8
1	300000001	300050001	0.365889	KCNH8
1	299450001	299500001	0.959327	KCNH8
1	10900001	10950001	0.200542	KIAA0319L
1	10850001	10900001	0.251852	KIAA0319L
1	222100001	222150001	0.685969	KLHL6
1	21750001	21800001	0.972678	KNCN
1	21700001	21750001	1	KNCN
1	43000001	43050001	0.32263	LEPROT
1	175600001	175650001	0.232984	LOC101102482
1	175600001	175650001	0.232984	LOC101102727
1	175600001	175650001	0.232984	LOC101102980
1	175750001	175800001	0.306324	LOC101103474
1	21650001	21700001	0.410853	LOC101103602
1	21700001	21750001	1	LOC101103602
1	175750001	175800001	0.306324	LOC101103721
1	175800001	175850001	0.21159	LOC101103976
1	175750001	175800001	0.306324	LOC101103976
1	175800001	175850001	0.21159	LOC101104488
1	22000001	22050001	0.233202	LOC101105114
1	112550001	112600001	0.109589	LOC101105119
1	22050001	22100001	0.864301	LOC101105610
1	22300001	22350001	0.214789	LOC101106121
1	290100001	290150001	0.281016	LOC101108019
1	290050001	290100001	0.306028	LOC101108019
1	215050001	215100001	0.252723	LOC101108354
1	295050001	295100001	0.136943	LOC101111156
1	294950001	295000001	0.728111	LOC101111156
1	104200001	104250001	0.128548	LOC101113720
1	195150001	195200001	0.424	LOC101114747
1	85750001	85800001	0.494118	LOC101119090
1	283350001	283400001	0.498795	LOC101119439
1	54300001	54350001	0.110266	LOC101120030
1	54450001	54500001	0.207229	LOC101120030
1	54250001	54300001	0.322997	LOC101120030
1	54150001	54200001	0.963889	LOC101120030
1	116350001	116400001	0.144177	LOC101120044
1	116350001	116400001	0.144177	LOC101120294
1	116350001	116400001	0.144177	LOC101121060
1	108800001	108850001	0.900545	LOC101122647
1	108800001	108850001	0.900545	LOC101122906
1	213900001	213950001	0.226688	LOC105602566
1	215050001	215100001	0.252723	LOC105602588
1	214900001	214950001	0.272727	LOC105602588
1	237500001	237550001	0.508065	LOC105603494
1	237450001	237500001	0.826446	LOC105603494
1	237550001	237600001	0.887931	LOC105603494
1	294600001	294650001	0.153675	LOC105604974
1	294900001	294950001	0.375339	LOC105604974
1	294650001	294700001	0.56651	LOC105604974
1	4400001	4450001	0.211221	LOC105609224
1	42050001	42100001	0.517572	LOC105611720
1	38150001	38200001	0.303406	LOC105612174
1	38150001	38200001	0.303406	LOC105612432
1	38200001	38250001	0.372624	LOC105612432
1	116350001	116400001	0.144177	LOC105612643
1	116350001	116400001	0.144177	LOC105612644
1	98300001	98350001	0.118227	LOC105615359
1	195300001	195350001	0.336653	LOC105616896
1	195250001	195300001	0.445872	LOC105616896
1	106650001	106700001	0.516216	LOC106990657
1	38150001	38200001	0.303406	LOC106990844
1	38200001	38250001	0.372624	LOC106990844
1	232950001	233000001	0.22818	LOC114109442
1	275500001	275550001	0.225914	LOC114110249
1	275550001	275600001	1	LOC114110249
1	283300001	283350001	0.505291	LOC114110403
1	286750001	286800001	0.607266	LOC114110464
1	286800001	286850001	0.761702	LOC114110464
1	295950001	296000001	0.312176	LOC114110645
1	296000001	296050001	0.767355	LOC114110645
1	296250001	296300001	0.71	LOC114110653
1	103700001	103750001	0.410557	LOC114110924
1	103750001	103800001	1	LOC114110924
1	14350001	14400001	0.161369	LOC114110953
1	195350001	195400001	0.217284	LOC114111025
1	110100001	110150001	0.299026	LOC114111058
1	110550001	110600001	0.392638	LOC114111071
1	106900001	106950001	0.458955	LOC114111165
1	61300001	61350001	0.142259	LOC114111170
1	255800001	255850001	0.508224	LOC114111176
1	255850001	255900001	0.840237	LOC114111176
1	11250001	11300001	0.418182	LOC114111240
1	11300001	11350001	1	LOC114111240
1	185150001	185200001	0.109481	LOC114111242
1	184850001	184900001	0.175633	LOC114111242
1	184900001	184950001	0.544715	LOC114111242
1	185000001	185050001	0.650602	LOC114111242
1	185050001	185100001	0.762376	LOC114111242
1	6650001	6700001	0.159619	LOC114111345
1	6600001	6650001	0.287898	LOC114111345
1	7500001	7550001	0.184615	LOC114111360
1	53600001	53650001	0.35	LOC114111434
1	230700001	230750001	0.173913	LOC114111711
1	283350001	283400001	0.498795	LOC114112902
1	283300001	283350001	0.505291	LOC114112902
1	295050001	295100001	0.136943	LOC114112925
1	294950001	295000001	0.728111	LOC114112925
1	108500001	108550001	0.220126	LOC114113200
1	108500001	108550001	0.220126	LOC114113202
1	213650001	213700001	0.113839	LOC114113805
1	213900001	213950001	0.226688	LOC114113805
1	213850001	213900001	0.239726	LOC114113805
1	213700001	213750001	0.583333	LOC114113805
1	2900001	2950001	0.103728	LOC114113958
1	11200001	11250001	0.609302	LOC114114040
1	11200001	11250001	0.609302	LOC114114045
1	22150001	22200001	0.213178	LOC114114831
1	22200001	22250001	0.315331	LOC114114831
1	22150001	22200001	0.213178	LOC114114832
1	22200001	22250001	0.315331	LOC114114832
1	22600001	22650001	0.117925	LOC114114836
1	42350001	42400001	0.106965	LOC114115286
1	103700001	103750001	0.410557	LOC114117283
1	103750001	103800001	1	LOC114117283
1	108750001	108800001	0.604027	LOC114117602
1	108800001	108850001	0.900545	LOC114117602
1	195150001	195200001	0.424	LOC114118684
1	195100001	195150001	0.944828	LOC114118684
1	195050001	195100001	0.998016	LOC114118684
1	195250001	195300001	0.445872	LOC114118687
1	199550001	199600001	0.592	LOC114118758
1	29450001	29500001	0.972274	LRP8
1	29350001	29400001	1	LRP8
1	29400001	29450001	1	LRP8
1	54450001	54500001	0.207229	LRRC53
1	54100001	54150001	0.203655	LRRIQ3
1	53600001	53650001	0.35	LRRIQ3
1	54150001	54200001	0.963889	LRRIQ3
1	98300001	98350001	0.118227	MAB21L3
1	29350001	29400001	1	MAGOH
1	212850001	212900001	0.157549	MB21D2
1	212650001	212700001	0.244262	MB21D2
1	212900001	212950001	0.441691	MB21D2
1	212550001	212600001	0.575269	MB21D2
1	222550001	222600001	0.220141	MCCC1
1	222300001	222350001	0.10559	MCF2L2
1	222400001	222450001	0.653495	MCF2L2
1	222350001	222400001	0.990164	MCF2L2
1	257950001	258000001	0.631579	MED12L
1	112550001	112600001	0.109589	MEF2D
1	296050001	296100001	0.231969	METTL6
1	295950001	296000001	0.312176	METTL6
1	296000001	296050001	0.767355	METTL6
1	106650001	106700001	0.516216	MINDY1
1	21800001	21850001	0.223796	MKNK1
1	21750001	21800001	0.972678	MKNK1
1	21800001	21850001	0.223796	MOB3C
1	11650001	11700001	0.323741	MRPS15
1	275750001	275800001	0.319149	MSL2
1	275650001	275700001	0.997696	MSL2
1	275700001	275750001	1	MSL2
1	10900001	10950001	0.200542	NCDN
1	1500001	1550001	0.118391	NDUFA10
1	195350001	195400001	0.217284	NEPRO
1	195550001	195600001	0.243714	NEPRO
1	195500001	195550001	0.386423	NEPRO
1	195450001	195500001	0.442149	NEPRO
1	195400001	195450001	0.690519	NEPRO
1	38150001	38200001	0.303406	NFIA
1	38200001	38250001	0.372624	NFIA
1	182150001	182200001	0.125628	NFKBIZ
1	102500001	102550001	0.164948	NOTCH2
1	102350001	102400001	0.400749	NOTCH2
1	102450001	102500001	0.8307	NOTCH2
1	104850001	104900001	0.796226	NUDT17
1	110550001	110600001	0.392638	NUP210L
1	182150001	182200001	0.125628	NXPE3
1	11650001	11700001	0.323741	OSCP1
1	214550001	214600001	0.207459	OSTN
1	257950001	258000001	0.631579	P2RY12
1	275650001	275700001	0.997696	PCCB
1	275550001	275600001	1	PCCB
1	275600001	275650001	1	PCCB
1	275700001	275750001	1	PCCB
1	104750001	104800001	0.424051	PDZK1
1	104800001	104850001	0.994845	PDZK1
1	2900001	2950001	0.103728	PER2
1	106950001	107000001	0.319018	PI4KB
1	104850001	104900001	0.796226	PIAS3
1	106850001	106900001	0.187879	PIP5K1A
1	252950001	253000001	0.235227	PLCH1
1	105950001	106000001	0.44198	PLEKHO1
1	32650001	32700001	0.130233	PLPP3
1	32600001	32650001	0.466	PLPP3
1	288450001	288500001	0.452412	POFUT2
1	104850001	104900001	0.796226	POLR3C
1	275900001	275950001	0.172414	PPP2R3A
1	275950001	276000001	0.295775	PPP2R3A
1	275750001	275800001	0.319149	PPP2R3A
1	275850001	275900001	0.436306	PPP2R3A
1	275800001	275850001	0.967568	PPP2R3A
1	103800001	103850001	0.709302	PRKAB2
1	103750001	103800001	1	PRKAB2
1	106150001	106200001	0.180723	PRPF3
1	106650001	106700001	0.516216	PRUNE1
1	10900001	10950001	0.200542	PSMB2
1	11000001	11050001	0.31094	PSMB2
1	10950001	11000001	0.39802	PSMB2
1	106850001	106900001	0.187879	PSMD4
1	106900001	106950001	0.458955	PSMD4
1	59050001	59100001	0.223228	PTGFR
1	58850001	58900001	0.294634	PTGFR
1	59100001	59150001	0.505814	PTGFR
1	42350001	42400001	0.106965	RAVER2
1	106950001	107000001	0.319018	RFX5
1	104750001	104800001	0.424051	RNF115
1	104850001	104900001	0.796226	RNF115
1	104800001	104850001	0.994845	RNF115
1	158500001	158550001	0.107407	ROBO1
1	158550001	158600001	0.655897	ROBO1
1	41550001	41600001	0.152284	ROR1
1	41500001	41550001	0.222222	ROR1
1	106150001	106200001	0.180723	RPRD2
1	290650001	290700001	0.157051	RUNX1
1	290550001	290600001	0.167339	RUNX1
1	290100001	290150001	0.281016	RUNX1
1	290500001	290550001	0.388446	RUNX1
1	110100001	110150001	0.299026	S100A5
1	110100001	110150001	0.299026	S100A6
1	16200001	16250001	0.469492	SCMH1
1	16150001	16200001	0.9625	SCMH1
1	16100001	16150001	1	SCMH1
1	102500001	102550001	0.164948	SEC22B
1	102450001	102500001	0.8307	SEC22B
1	106550001	106600001	0.297917	SETDB1
1	106650001	106700001	0.516216	SETDB1
1	295950001	296000001	0.312176	SH3BP5
1	195950001	196000001	0.127306	SIDT1
1	286900001	286950001	0.329317	SIK1
1	286850001	286900001	0.371528	SIK1
1	286750001	286800001	0.607266	SIK1
1	286800001	286850001	0.761702	SIK1
1	175700001	175750001	0.147022	SLC1A6
1	175750001	175800001	0.306324	SLC1A6
1	195000001	195050001	0.249147	SLC35A5
1	16100001	16150001	1	SLFNL1
1	275350001	275400001	0.150888	STAG1
1	275500001	275550001	0.225914	STAG1
1	275300001	275350001	0.355769	STAG1
1	275200001	275250001	0.392857	STAG1
1	275100001	275150001	0.513245	STAG1
1	275250001	275300001	0.576602	STAG1
1	275050001	275100001	0.6144	STAG1
1	275550001	275600001	1	STAG1
1	11350001	11400001	0.110132	TEKT2
1	10900001	10950001	0.200542	TFAP2E
1	10950001	11000001	0.39802	TFAP2E
1	285850001	285900001	0.143491	TFF3
1	72900001	72950001	0.343454	TGFBR3
1	72850001	72900001	0.658257	TGFBR3
1	21750001	21800001	0.972678	TMEM275
1	21700001	21750001	1	TMEM275
1	213650001	213700001	0.113839	TRNAC-ACA_15
1	213700001	213750001	0.583333	TRNAC-ACA_15
1	280200001	280250001	0.123007	TRNAC-ACA_17
1	275750001	275800001	0.319149	TRNAC-GCA_26
1	275800001	275850001	0.967568	TRNAC-GCA_26
1	280200001	280250001	0.123007	TRNAC-GCA_27
1	280350001	280400001	0.358553	TRNAC-GCA_27
1	295700001	295750001	0.435762	TRNAC-GCA_29
1	295750001	295800001	0.600392	TRNAC-GCA_29
1	103750001	103800001	1	TRNAQ-UUG
1	67850001	67900001	0.295031	TRNAV-CAC
1	32600001	32650001	0.466	TRNAW-CCA_1
1	194800001	194850001	0.222045	TRNAW-CCA_7
1	194750001	194800001	0.282328	TRNAW-CCA_7
1	195150001	195200001	0.424	TRNAY-GUA_1
1	7150001	7200001	0.180481	TRPM8
1	7400001	7450001	0.245305	UGT1A3
1	7400001	7450001	0.245305	UGT1A4
1	7400001	7450001	0.245305	UGT1A6
1	7450001	7500001	0.838115	UGT1A6
1	7500001	7550001	0.184615	UGT1A9
1	7400001	7450001	0.245305	UGT1A9
1	7450001	7500001	0.838115	UGT1A9
1	195950001	196000001	0.127306	USF3
1	7500001	7550001	0.184615	USP40
1	7450001	7500001	0.838115	USP40
1	105950001	106000001	0.44198	VPS45
1	220750001	220800001	0.56639	VPS8
1	106950001	107000001	0.319018	ZNF687
1	106900001	106950001	0.458955	ZNF687
2	109650001	109700001	0.372523	ACO1
2	109800001	109850001	0.647177	ACO1
2	109700001	109750001	0.984163	ACO1
2	109750001	109800001	1	ACO1
2	94600001	94650001	0.108974	ADAMTSL1
2	94650001	94700001	0.185714	ADAMTSL1
2	255200001	255250001	0.661017	AHDC1
2	217650001	217700001	0.15971	ALS2CR12
2	217700001	217750001	0.163743	ALS2CR12
2	236000001	236050001	0.136095	ANKZF1
2	178200001	178250001	0.128159	ARHGAP15
2	255900001	255950001	0.191489	ARID1A
2	248700001	248750001	0.215859	ARMC9
2	91700001	91750001	0.247444	BNC2
2	91600001	91650001	0.267218	BNC2
2	91550001	91600001	0.666667	BNC2
2	112850001	112900001	0.157627	C2H8orf74
2	112800001	112850001	0.536842	C2H8orf74
2	112900001	112950001	0.928741	C2H8orf74
2	13500001	13550001	0.3386	C2H9orf152
2	13550001	13600001	0.521637	C2H9orf152
2	217650001	217700001	0.15971	CASP8
2	217700001	217750001	0.163743	CASP8
2	245450001	245500001	0.124498	CCL20
2	245400001	245450001	0.279101	CCL20
2	147200001	147250001	0.70947	CDCA7
2	147250001	147300001	0.942623	CDCA7
2	235700001	235750001	0.428571	CDK5R2
2	3000001	3050001	0.108642	CDK5RAP2
2	2950001	3000001	0.208145	CDK5RAP2
2	120700001	120750001	0.445055	CLCN3
2	235700001	235750001	0.428571	CRYBA2
2	187350001	187400001	0.370844	DARS
2	187400001	187450001	0.727047	DARS
2	187300001	187350001	0.818841	DARS
2	245450001	245500001	0.124498	DAW1
2	245400001	245450001	0.279101	DAW1
2	109800001	109850001	0.647177	DDX58
2	151350001	151400001	0.609579	DHRS9
2	236000001	236050001	0.136095	DNAJB2
2	247350001	247400001	0.14914	DNER
2	247300001	247350001	0.274052	DNER
2	242100001	242150001	0.433213	DOCK10
2	242050001	242100001	0.620996	DOCK10
2	110900001	110950001	0.173913	ELP3
2	110700001	110750001	0.259295	ELP3
2	110650001	110700001	0.275132	ELP3
2	254050001	254100001	0.455381	EPB41
2	254100001	254150001	0.787823	EPB41
2	111300001	111350001	0.199531	EXTL3
2	111350001	111400001	0.319224	EXTL3
2	111250001	111300001	0.866221	EXTL3
2	235700001	235750001	0.428571	FEV
2	255200001	255250001	0.661017	FGR
2	111250001	111300001	0.866221	FZD3
2	117100001	117150001	0.128205	GALNTL6
2	118150001	118200001	0.193878	GALNTL6
2	118050001	118100001	0.370712	GALNTL6
2	118100001	118150001	0.968051	GALNTL6
2	236000001	236050001	0.136095	GLB1L
2	199550001	199600001	0.61326	GLI2
2	199500001	199550001	1	GLI2
2	255850001	255900001	0.10356	GPN2
2	2200001	2250001	0.120112	GSN
2	111550001	111600001	0.129098	HMBOX1
2	126900001	126950001	0.252959	HS6ST1
2	31450001	31500001	0.498512	HSD17B3
2	31500001	31550001	0.71199	HSD17B3
2	31600001	31650001	0.852837	HSD17B3
2	31550001	31600001	0.998366	HSD17B3
2	111550001	111600001	0.129098	INTS9
2	111500001	111550001	0.235294	INTS9
2	30250001	30300001	0.15641	IPPK
2	35200001	35250001	0.336207	ISCA1
2	250450001	250500001	0.328814	KIAA1522
2	11350001	11400001	0.221354	KIAA1958
2	112050001	112100001	0.79	KIF13B
2	16200001	16250001	0.953623	KLF4
2	142650001	142700001	0.260494	LOC101103784
2	217650001	217700001	0.15971	LOC101108024
2	217700001	217750001	0.163743	LOC101108024
2	112700001	112750001	0.394558	LOC101110127
2	112750001	112800001	0.636029	LOC101110127
2	236000001	236050001	0.136095	LOC101116286
2	112300001	112350001	0.178404	LOC101116964
2	112350001	112400001	0.223423	LOC101116964
2	112250001	112300001	0.924	LOC101116964
2	248050001	248100001	0.321492	LOC101121244
2	248100001	248150001	1	LOC101121244
2	65300001	65350001	0.159052	LOC101121570
2	65250001	65300001	0.164384	LOC101121570
2	64350001	64400001	0.313901	LOC101121570
2	90200001	90250001	0.244838	LOC101121659
2	2500001	2550001	0.193387	LOC101121825
2	2600001	2650001	0.638955	LOC101121825
2	2550001	2600001	0.907655	LOC101121825
2	2200001	2250001	0.120112	LOC105606506
2	27650001	27700001	0.537634	LOC105607012
2	27600001	27650001	0.785714	LOC105607012
2	112900001	112950001	0.928741	LOC105608537
2	124650001	124700001	0.349138	LOC105608693
2	152550001	152600001	0.108753	LOC105609277
2	248050001	248100001	0.321492	LOC105610092
2	248100001	248150001	1	LOC105610092
2	217700001	217750001	0.163743	LOC105610222
2	255900001	255950001	0.191489	LOC105611280
2	236000001	236050001	0.136095	LOC106990453
2	147350001	147400001	0.137931	LOC114112862
2	147250001	147300001	0.942623	LOC114112862
2	103400001	103450001	0.254264	LOC114113024
2	112900001	112950001	0.928741	LOC114113031
2	170250001	170300001	0.222222	LOC114113132
2	170100001	170150001	0.632509	LOC114113132
2	170050001	170100001	0.641422	LOC114113132
2	170200001	170250001	0.946037	LOC114113132
2	147350001	147400001	0.137931	LOC114113152
2	147400001	147450001	0.156398	LOC114113152
2	254050001	254100001	0.455381	LOC114113267
2	150400001	150450001	0.151751	LOC114113272
2	150450001	150500001	0.221839	LOC114113272
2	63350001	63400001	0.161232	LOC114113279
2	179550001	179600001	0.225225	LOC114113282
2	179800001	179850001	0.336152	LOC114113282
2	179600001	179650001	0.400726	LOC114113282
2	179650001	179700001	0.475676	LOC114113282
2	120700001	120750001	0.445055	LOC114113299
2	100350001	100400001	0.113115	LOC114113334
2	100250001	100300001	0.180272	LOC114113334
2	31500001	31550001	0.71199	LOC114113359
2	17350001	17400001	0.542035	LOC114113376
2	17400001	17450001	0.74026	LOC114113376
2	248700001	248750001	0.215859	LOC114113470
2	151350001	151400001	0.609579	LRP2
2	147350001	147400001	0.137931	MAP3K20
2	147400001	147450001	0.156398	MAP3K20
2	2950001	3000001	0.208145	MEGF9
2	103400001	103450001	0.254264	MOB3B
2	88150001	88200001	0.125828	MPDZ
2	88000001	88050001	0.192453	MPDZ
2	112300001	112350001	0.178404	MSRA
2	112350001	112400001	0.223423	MSRA
2	112700001	112750001	0.394558	MSRA
2	112400001	112450001	0.626898	MSRA
2	150200001	150250001	0.112311	MYO3B
2	150400001	150450001	0.151751	MYO3B
2	150450001	150500001	0.221839	MYO3B
2	251800001	251850001	0.74502	NKAIN1
2	110650001	110700001	0.275132	NUGGC
2	254100001	254150001	0.787823	OPRD1
2	7950001	8000001	0.103529	PAPPA
2	7800001	7850001	0.168367	PAPPA
2	8000001	8050001	0.590793	PAPPA
2	142650001	142700001	0.260494	PDE11A
2	255850001	255900001	0.10356	PIGV
2	255900001	255950001	0.191489	PIGV
2	111000001	111050001	0.213974	PNOC
2	32350001	32400001	0.240122	PTCH1
2	32450001	32500001	0.954887	PTCH1
2	236000001	236050001	0.136095	PTPRN
2	16400001	16450001	0.25938	RAD23B
2	16300001	16350001	0.293059	RAD23B
2	16350001	16400001	0.927046	RAD23B
2	16200001	16250001	0.953623	RAD23B
2	112850001	112900001	0.157627	RP1L1
2	112800001	112850001	0.536842	RP1L1
2	112750001	112800001	0.636029	RP1L1
2	250450001	250500001	0.328814	S100PBP
2	94600001	94650001	0.108974	SAXO1
2	94650001	94700001	0.185714	SAXO1
2	255850001	255900001	0.10356	SFN
2	92950001	93000001	0.276284	SH3GL2
2	95300001	95350001	0.145729	SLC24A2
2	31450001	31500001	0.498512	SLC35D2
2	129600001	129650001	0.43554	SLC40A1
2	112900001	112950001	0.928741	SOX7
2	236000001	236050001	0.136095	STK16
2	2200001	2250001	0.120112	STOM
2	186150001	186200001	0.115635	THSD7B
2	186600001	186650001	0.173451	THSD7B
2	186250001	186300001	0.653061	THSD7B
2	186200001	186250001	1	THSD7B
2	217700001	217750001	0.163743	TRAK2
2	147350001	147400001	0.137931	TRNAE-CUC_15
2	147200001	147250001	0.70947	TRNAE-CUC_15
2	147250001	147300001	0.942623	TRNAE-CUC_15
2	109800001	109850001	0.647177	TRNAG-UCC_15
2	16300001	16350001	0.293059	TRNAW-CCA_18
2	16200001	16250001	0.953623	TRNAW-CCA_18
2	199400001	199450001	0.664583	TRNAW-CCA_25
2	199450001	199500001	1	TRNAW-CCA_25
2	199500001	199550001	1	TRNAW-CCA_25
2	69850001	69900001	0.391753	TRPM3
2	236000001	236050001	0.136095	TUBA4A
2	35200001	35250001	0.336207	TUT7
2	13500001	13550001	0.3386	TXN
2	13550001	13600001	0.521637	TXN
2	13500001	13550001	0.3386	TXNDC8
2	12000001	12050001	0.300557	UGCG
2	11950001	12000001	0.316594	UGCG
2	126900001	126950001	0.252959	UGGT1
2	127000001	127050001	0.273713	UGGT1
2	126950001	127000001	0.288991	UGGT1
2	113300001	113350001	0.192308	XKR6
2	250450001	250500001	0.328814	YARS
2	255850001	255900001	0.10356	ZDHHC18
2	255900001	255950001	0.191489	ZDHHC18
2	111000001	111050001	0.213974	ZNF395
2	16700001	16750001	0.17029	ZNF462
2	16400001	16450001	0.25938	ZNF462
2	16800001	16850001	0.560831	ZNF462
2	16750001	16800001	0.88835	ZNF462
2	16350001	16400001	0.927046	ZNF462
2	10250001	10300001	0.164141	ZNF618
2	10300001	10350001	0.234568	ZNF618
2	10050001	10100001	0.857438	ZNF618
3	40400001	40450001	0.111864	AAK1
3	40450001	40500001	0.724951	AAK1
3	233400001	233450001	0.813793	ACO2
3	102050001	102100001	0.227425	ACTG2
3	149550001	149600001	0.286842	AMIGO2
3	225150001	225200001	0.617479	ANO2
3	40950001	41000001	0.623025	ANTXR1
3	41600001	41650001	0.534579	APLF
3	231400001	231450001	0.429003	APOBEC3F
3	231350001	231400001	0.591102	APOBEC3F
3	231350001	231400001	0.591102	APOBEC3Z1
3	146200001	146250001	0.160221	AQP5
3	146200001	146250001	0.160221	AQP6
3	147150001	147200001	0.235294	ARF3
3	19300001	19350001	0.176583	ASAP2
3	146150001	146200001	0.405128	ASIC1
3	40050001	40100001	0.994962	ASPRV1
3	228250001	228300001	0.576355	B4GALNT3
3	228150001	228200001	0.596745	B4GALNT3
3	228100001	228150001	0.897019	B4GALNT3
3	144500001	144550001	0.588983	BIN2
3	217700001	217750001	0.113949	BORCS5
3	111050001	111100001	0.327497	BUB1
3	224050001	224100001	0.144828	C1RL
3	133700001	133750001	0.291457	C3H12orf29
3	148050001	148100001	0.305389	C3H12orf54
3	148100001	148150001	0.974057	C3H12orf54
3	148150001	148200001	1	C3H12orf54
3	231400001	231450001	0.429003	CBX7
3	231100001	231150001	0.575569	CBY1
3	126100001	126150001	0.216182	CCDC59
3	125550001	125600001	0.236209	CCDC59
3	126000001	126050001	0.360236	CCDC59
3	126050001	126100001	0.879257	CCDC59
3	147150001	147200001	0.235294	CCDC65
3	228150001	228200001	0.596745	CCDC77
3	228100001	228150001	0.897019	CCDC77
3	199700001	199750001	0.234234	CCDC91
3	199900001	199950001	0.407407	CCDC91
3	199850001	199900001	0.422951	CCDC91
3	199550001	199600001	0.458427	CCDC91
3	199500001	199550001	0.610365	CCDC91
3	199950001	200000001	0.735931	CCDC91
3	199450001	199500001	0.787234	CCDC91
3	199750001	199800001	0.791391	CCDC91
3	199400001	199450001	0.827292	CCDC91
3	199800001	199850001	0.92944	CCDC91
3	147400001	147450001	0.141221	CCNT1
3	144400001	144450001	0.150502	CELA1
3	133700001	133750001	0.291457	CEP290
3	140000001	140050001	0.110694	CEP83
3	224050001	224100001	0.144828	CLSTN3
3	156600001	156650001	0.313725	CNTN1
3	156650001	156700001	0.997881	CNTN1
3	148650001	148700001	0.139456	COL2A1
3	148700001	148750001	0.592287	COL2A1
3	159400001	159450001	0.134163	CPNE8
3	142850001	142900001	0.335329	CSAD
3	142800001	142850001	0.40493	CSAD
3	14650001	14700001	0.27349	DAB2IP
3	14600001	14650001	0.928962	DAB2IP
3	144500001	144550001	0.588983	DAZAP2
3	151700001	151750001	0.658537	DBX2
3	147150001	147200001	0.235294	DDN
3	147100001	147150001	0.666667	DDN
3	227750001	227800001	0.135593	DDX11
3	231000001	231050001	0.562112	DDX17
3	230950001	231000001	0.592105	DDX17
3	214050001	214100001	0.182156	DERA
3	233550001	233600001	0.873606	DESI1
3	102050001	102100001	0.227425	DGUOK
3	147000001	147050001	0.900901	DHH
3	147050001	147100001	0.935484	DHH
3	231000001	231050001	0.562112	DMC1
3	138700001	138750001	0.245776	EEA1
3	138600001	138650001	0.903052	EEA1
3	138650001	138700001	1	EEA1
3	47350001	47400001	0.857143	EHBP1
3	47400001	47450001	0.99697	EHBP1
3	185700001	185750001	0.440546	EID3
3	142950001	143000001	0.421222	EIF4B
3	142900001	142950001	0.758427	EIF4B
3	223350001	223400001	0.61164	EM4B
3	223300001	223350001	0.996956	EM4B
3	149000001	149050001	0.140584	ENDOU
3	136800001	136850001	0.66875	EPYC
3	146600001	146650001	0.943182	FAM186B
3	146550001	146600001	1	FAM186B
3	231100001	231150001	0.575569	FAM227A
3	24250001	24300001	0.128099	FAM84A
3	24200001	24250001	0.505495	FAM84A
3	41600001	41650001	0.534579	FBXO48
3	147150001	147200001	0.235294	FKBP11
3	227750001	227800001	0.135593	FKBP4
3	146450001	146500001	0.48289	FMNL3
3	146500001	146550001	0.521614	FMNL3
3	227700001	227750001	0.625	FOXM1
3	144400001	144450001	0.150502	GALNT6
3	118600001	118650001	0.392857	GLIPR1
3	118650001	118700001	0.413953	GLIPR1
3	141650001	141700001	0.609043	GTSF1
3	20200001	20250001	0.123435	HPCAL1
3	142850001	142900001	0.335329	IGFBP6
3	142900001	142950001	0.758427	IGFBP6
3	227750001	227800001	0.135593	ITFG2
3	227700001	227750001	0.625	ITFG2
3	141650001	141700001	0.609043	ITGA5
3	19300001	19350001	0.176583	ITGB1BP1
3	142800001	142850001	0.40493	ITGB7
3	231100001	231150001	0.575569	JOSD1
3	147400001	147450001	0.141221	KANSL2
3	147450001	147500001	0.756303	KANSL2
3	146600001	146650001	0.943182	KCNH3
3	230950001	231000001	0.592105	KCNJ4
3	231000001	231050001	0.562112	KDELR3
3	230950001	231000001	0.592105	KDELR3
3	228050001	228100001	0.337398	KDM5A
3	228000001	228050001	0.573876	KDM5A
3	228100001	228150001	0.897019	KDM5A
3	136800001	136850001	0.66875	KERA
3	147100001	147150001	0.666667	KMT2D
3	147050001	147100001	0.935484	KMT2D
3	118650001	118700001	0.413953	KRR1
3	143200001	143250001	0.469565	KRT1
3	143200001	143250001	0.469565	KRT77
3	147400001	147450001	0.141221	LALBA
3	147500001	147550001	0.602662	LALBA
3	147450001	147500001	0.756303	LALBA
3	189950001	190000001	0.141657	LARGE1
3	190450001	190500001	0.220913	LARGE1
3	145950001	146000001	0.457143	LIMA1
3	146000001	146050001	0.983051	LIMA1
3	124800001	124850001	0.422139	LIN7A
3	124750001	124800001	0.426735	LIN7A
3	124700001	124750001	0.882105	LIN7A
3	147000001	147050001	0.900901	LMBR1L
3	147050001	147100001	0.935484	LMBR1L
3	203050001	203100001	0.263226	LMNTD1
3	202750001	202800001	0.272517	LMNTD1
3	203000001	203050001	0.731579	LMNTD1
3	9700001	9750001	0.206406	LMX1B
3	9750001	9800001	0.96875	LMX1B
3	223550001	223600001	0.220779	LOC100191064
3	147800001	147850001	0.367102	LOC101102972
3	222150001	222200001	0.230769	LOC101103967
3	148100001	148150001	0.974057	LOC101103970
3	148150001	148200001	1	LOC101103970
3	148200001	148250001	1	LOC101103970
3	148250001	148300001	0.95171	LOC101104739
3	148400001	148450001	0.2079	LOC101105997
3	62450001	62500001	0.122283	LOC101107266
3	14250001	14300001	0.107649	LOC101110577
3	40400001	40450001	0.111864	LOC101110577
3	62450001	62500001	0.122283	LOC101110577
3	20200001	20250001	0.123435	LOC101110577
3	31300001	31350001	0.127886	LOC101110577
3	24250001	24300001	0.128099	LOC101110577
3	13900001	13950001	0.151599	LOC101110577
3	24150001	24200001	0.163912	LOC101110577
3	19300001	19350001	0.176583	LOC101110577
3	31400001	31450001	0.180028	LOC101110577
3	23750001	23800001	0.205069	LOC101110577
3	9700001	9750001	0.206406	LOC101110577
3	79050001	79100001	0.214286	LOC101110577
3	20400001	20450001	0.220624	LOC101110577
3	102050001	102100001	0.227425	LOC101110577
3	51400001	51450001	0.236036	LOC101110577
3	11900001	11950001	0.264062	LOC101110577
3	14650001	14700001	0.27349	LOC101110577
3	17450001	17500001	0.280899	LOC101110577
3	43250001	43300001	0.307159	LOC101110577
3	111050001	111100001	0.327497	LOC101110577
3	31350001	31400001	0.336986	LOC101110577
3	43000001	43050001	0.348905	LOC101110577
3	105100001	105150001	0.373317	LOC101110577
3	50250001	50300001	0.381323	LOC101110577
3	28850001	28900001	0.417633	LOC101110577
3	98250001	98300001	0.479167	LOC101110577
3	32750001	32800001	0.48524	LOC101110577
3	24200001	24250001	0.505495	LOC101110577
3	50500001	50550001	0.510367	LOC101110577
3	26750001	26800001	0.526938	LOC101110577
3	41600001	41650001	0.534579	LOC101110577
3	24100001	24150001	0.56785	LOC101110577
3	40950001	41000001	0.623025	LOC101110577
3	28950001	29000001	0.646104	LOC101110577
3	26800001	26850001	0.679174	LOC101110577
3	50400001	50450001	0.691689	LOC101110577
3	40450001	40500001	0.724951	LOC101110577
3	24350001	24400001	0.768627	LOC101110577
3	47350001	47400001	0.857143	LOC101110577
3	24450001	24500001	0.863636	LOC101110577
3	28900001	28950001	0.873626	LOC101110577
3	24400001	24450001	0.892426	LOC101110577
3	39950001	40000001	0.894472	LOC101110577
3	14600001	14650001	0.928962	LOC101110577
3	50350001	50400001	0.935714	LOC101110577
3	50300001	50350001	0.958228	LOC101110577
3	9750001	9800001	0.96875	LOC101110577
3	40000001	40050001	0.980645	LOC101110577
3	40050001	40100001	0.994962	LOC101110577
3	50450001	50500001	0.995976	LOC101110577
3	47400001	47450001	0.99697	LOC101110577
3	143200001	143250001	0.469565	LOC101111791
3	14600001	14650001	0.928962	LOC101114503
3	144700001	144750001	0.520161	LOC101115614
3	111050001	111100001	0.327497	LOC101117749
3	147500001	147550001	0.602662	LOC101122017
3	147500001	147550001	0.602662	LOC101122268
3	147600001	147650001	0.586667	LOC101122513
3	147600001	147650001	0.586667	LOC101122776
3	147600001	147650001	0.586667	LOC101123028
3	147650001	147700001	0.866209	LOC101123028
3	147700001	147750001	0.296252	LOC101123547
3	147650001	147700001	0.866209	LOC101123547
3	138950001	139000001	0.278351	LOC105607931
3	138850001	138900001	0.290997	LOC105607931
3	138900001	138950001	0.478873	LOC105607931
3	139000001	139050001	0.863753	LOC105607931
3	139050001	139100001	0.960422	LOC105607931
3	223350001	223400001	0.61164	LOC105608603
3	223250001	223300001	0.961039	LOC105608603
3	223300001	223350001	0.996956	LOC105608603
3	155350001	155400001	0.760234	LOC105608615
3	155400001	155450001	0.863103	LOC105608615
3	155450001	155500001	0.936556	LOC105608615
3	39950001	40000001	0.894472	LOC105610458
3	40000001	40050001	0.980645	LOC105610458
3	118650001	118700001	0.413953	LOC105611140
3	149100001	149150001	0.185185	LOC105611709
3	149200001	149250001	0.20339	LOC105611709
3	146200001	146250001	0.160221	LOC105612625
3	146150001	146200001	0.405128	LOC105612625
3	126250001	126300001	0.761229	LOC105614707
3	126150001	126200001	1	LOC105614707
3	126200001	126250001	1	LOC105614707
3	147000001	147050001	0.900901	LOC106990101
3	126300001	126350001	0.696581	LOC114113620
3	126350001	126400001	0.914365	LOC114113620
3	126400001	126450001	1	LOC114113620
3	14650001	14700001	0.27349	LOC114113886
3	62450001	62500001	0.122283	LOC114113926
3	222150001	222200001	0.230769	LOC114114062
3	222450001	222500001	0.257576	LOC114114063
3	222400001	222450001	0.628749	LOC114114063
3	222500001	222550001	0.695652	LOC114114063
3	223200001	223250001	0.833333	LOC114114064
3	223200001	223250001	0.833333	LOC114114066
3	223450001	223500001	0.57971	LOC114114067
3	225150001	225200001	0.617479	LOC114114070
3	227600001	227650001	0.391813	LOC114114074
3	227650001	227700001	0.454545	LOC114114074
3	9750001	9800001	0.96875	LOC114114129
3	199850001	199900001	0.422951	LOC114114162
3	105100001	105150001	0.373317	LOC114114163
3	231100001	231150001	0.575569	LOC114114166
3	32750001	32800001	0.48524	LOC114114179
3	111050001	111100001	0.327497	LOC114114185
3	142150001	142200001	0.148699	LOC114114198
3	231350001	231400001	0.591102	LOC114114205
3	136800001	136850001	0.66875	LOC114114221
3	214050001	214100001	0.182156	LOC114114234
3	20200001	20250001	0.123435	LOC114114242
3	147400001	147450001	0.141221	LOC114114244
3	147400001	147450001	0.141221	LOC114114245
3	147400001	147450001	0.141221	LOC114114247
3	147700001	147750001	0.296252	LOC114114276
3	222550001	222600001	0.128	LOC114114278
3	222450001	222500001	0.257576	LOC114114278
3	222500001	222550001	0.695652	LOC114114278
3	50400001	50450001	0.691689	LRRTM4
3	50450001	50500001	0.995976	LRRTM4
3	217700001	217750001	0.113949	MANSC1
3	146600001	146650001	0.943182	MCRS1
3	146550001	146600001	1	MCRS1
3	98250001	98300001	0.479167	MEMO1
3	126100001	126150001	0.216182	METTL25
3	126300001	126350001	0.696581	METTL25
3	126250001	126300001	0.761229	METTL25
3	126350001	126400001	0.914365	METTL25
3	126150001	126200001	1	METTL25
3	126200001	126250001	1	METTL25
3	126400001	126450001	1	METTL25
3	139150001	139200001	0.762542	MRPL42
3	139200001	139250001	1	MRPL42
3	139250001	139300001	1	MRPL42
3	40050001	40100001	0.994962	MXD1
3	146400001	146450001	0.290155	NCKAP5L
3	228250001	228300001	0.576355	NINJ2
3	20400001	20450001	0.220624	NOL10
3	227750001	227800001	0.135593	NRIP2
3	227700001	227750001	0.625	NRIP2
3	139150001	139200001	0.762542	NUDT4
3	20200001	20250001	0.123435	ODC1
3	123150001	123200001	0.185484	PAWR
3	123100001	123150001	0.242991	PAWR
3	123050001	123100001	0.435662	PAWR
3	39950001	40000001	0.894472	PCBP1
3	149550001	149600001	0.286842	PCED1B
3	149500001	149550001	0.465398	PCED1B
3	233400001	233450001	0.813793	PHF5A
3	140000001	140050001	0.110694	PLXNC1
3	139750001	139800001	0.693032	PLXNC1
3	139700001	139750001	0.737255	PLXNC1
3	144550001	144600001	0.544554	POU6F1
3	144500001	144550001	0.588983	POU6F1
3	126100001	126150001	0.216182	PPFIA2
3	125550001	125600001	0.236209	PPFIA2
3	126000001	126050001	0.360236	PPFIA2
3	126050001	126100001	0.879257	PPFIA2
3	123400001	123450001	0.365904	PPP1R12A
3	123500001	123550001	0.7	PPP1R12A
3	123450001	123500001	0.996732	PPP1R12A
3	147100001	147150001	0.666667	PRKAG1
3	146500001	146550001	0.521614	PRPF40B
3	146550001	146600001	1	PRPF40B
3	13900001	13950001	0.151599	PTGS1
3	159800001	159850001	0.417197	PTPRR
3	159850001	159900001	0.553066	PTPRR
3	146200001	146250001	0.160221	RACGAP1
3	146150001	146200001	0.405128	RACGAP1
3	142800001	142850001	0.40493	RARG
3	202750001	202800001	0.272517	RASSF8
3	224050001	224100001	0.144828	RBP5
3	147050001	147100001	0.935484	RHEBL1
3	227650001	227700001	0.454545	RHNO1
3	227700001	227750001	0.625	RHNO1
3	17450001	17500001	0.280899	RNF144A
3	149000001	149050001	0.140584	RPAP3
3	149100001	149150001	0.185185	RPAP3
3	149200001	149250001	0.20339	RPAP3
3	234900001	234950001	0.131045	SCUBE1
3	148650001	148700001	0.139456	SENP1
3	148700001	148750001	0.592287	SENP1
3	222550001	222600001	0.128	SLC2A3
3	222500001	222550001	0.695652	SLC2A3
3	149850001	149900001	0.222222	SLC38A4
3	144300001	144350001	0.473193	SLC4A8
3	228000001	228050001	0.573876	SLC6A13
3	144500001	144550001	0.588983	SMAGP
3	146150001	146200001	0.405128	SMARCD1
3	233550001	233600001	0.873606	SNU13
3	142850001	142900001	0.335329	SOAT2
3	139300001	139350001	0.189781	SOCS2
3	139200001	139250001	1	SOCS2
3	139250001	139300001	1	SOCS2
3	146600001	146650001	0.943182	SPATS2
3	142850001	142900001	0.335329	SPRYD3
3	142900001	142950001	0.758427	SPRYD3
3	214100001	214150001	0.125455	STRAP
3	214050001	214100001	0.182156	STRAP
3	122700001	122750001	0.141689	SYT1
3	123150001	123200001	0.185484	SYT1
3	123100001	123150001	0.242991	SYT1
3	123050001	123100001	0.435662	SYT1
3	122800001	122850001	0.727964	SYT1
3	122750001	122800001	0.997917	SYT1
3	219050001	219100001	0.408194	TAS2R7
3	219050001	219100001	0.408194	TAS2R8
3	219050001	219100001	0.408194	TAS2R9
3	227600001	227650001	0.391813	TEAD4
3	227650001	227700001	0.454545	TEAD4
3	227700001	227750001	0.625	TEX52
3	144550001	144600001	0.544554	TFCP2
3	146400001	146450001	0.290155	TMBIM6
3	146450001	146500001	0.48289	TMBIM6
3	127550001	127600001	0.182	TMTC2
3	127500001	127550001	0.257669	TMTC2
3	126550001	126600001	0.501597	TMTC2
3	126400001	126450001	1	TMTC2
3	133850001	133900001	0.15534	TMTC3
3	134000001	134050001	0.175403	TMTC3
3	133900001	133950001	0.866477	TMTC3
3	133950001	134000001	0.998782	TMTC3
3	142900001	142950001	0.758427	TNS2
3	233400001	233450001	0.813793	TOB2
3	231100001	231150001	0.575569	TOMM22
3	185700001	185750001	0.440546	TRNAA-UGC_4
3	185650001	185700001	0.886878	TRNAA-UGC_4
3	24450001	24500001	0.863636	TRNAC-ACA_28
3	124700001	124750001	0.882105	TRNAC-ACA_34
3	140550001	140600001	0.347761	TRNAC-GCA_83
3	140600001	140650001	0.659218	TRNAC-GCA_83
3	147000001	147050001	0.900901	TRNAC-GCA_84
3	147050001	147100001	0.935484	TRNAC-GCA_84
3	217700001	217750001	0.113949	TRNAC-GCA_90
3	144400001	144450001	0.150502	TRNAG-CCC_33
3	147150001	147200001	0.235294	TRNAN-GUU_28
3	144550001	144600001	0.544554	TRNAR-CCU_4
3	144500001	144550001	0.588983	TRNAR-CCU_4
3	233400001	233450001	0.813793	TRNAS-GGA_43
3	234900001	234950001	0.131045	TSPO
3	234900001	234950001	0.131045	TTLL12
3	227650001	227700001	0.454545	TULP3
3	227700001	227750001	0.625	TULP3
3	185800001	185850001	0.204586	TXNRD1
3	185700001	185750001	0.440546	TXNRD1
3	185750001	185800001	1	TXNRD1
3	139150001	139200001	0.762542	UBE2N
3	139200001	139250001	1	UBE2N
3	147150001	147200001	0.235294	WNT1
3	147100001	147150001	0.666667	WNT1
3	147150001	147200001	0.235294	WNT10B
3	233550001	233600001	0.873606	XRCC6
3	148400001	148450001	0.2079	ZNF641
3	148350001	148400001	0.380282	ZNF641
3	142800001	142850001	0.40493	ZNF740
4	29250001	29300001	0.259067	AHR
4	29200001	29250001	0.437666	AHR
4	23400001	23450001	0.400517	ARL4A
4	24150001	24200001	0.591533	ARL4A
4	23350001	23400001	0.787289	ARL4A
4	24100001	24150001	0.88601	ARL4A
4	17100001	17150001	0.106809	ASNS
4	70400001	70450001	0.320346	BBS9
4	70200001	70250001	0.441589	BBS9
4	70250001	70300001	0.539256	BBS9
4	70150001	70200001	0.561983	BBS9
4	13100001	13150001	0.251265	BET1
4	85700001	85750001	0.168724	C4H7orf25
4	43250001	43300001	0.441176	CACNA2D1
4	43350001	43400001	0.710674	CACNA2D1
4	43300001	43350001	0.74247	CACNA2D1
4	74250001	74300001	0.150602	CREB5
4	16200001	16250001	0.319728	DLX5
4	37550001	37600001	0.76324	DMTF1
4	33750001	33800001	0.402852	DNAH11
4	33700001	33750001	1	DNAH11
4	128750001	128800001	0.302632	DNAJB6
4	128700001	128750001	0.51153	DNAJB6
4	129700001	129750001	0.359202	ESYT2
4	86550001	86600001	0.453552	GLI3
4	38500001	38550001	0.243523	GRM3
4	38050001	38100001	0.334688	GRM3
4	38000001	38050001	0.5648	GRM3
4	38350001	38400001	0.70073	GRM3
4	38450001	38500001	0.820413	GRM3
4	38400001	38450001	0.91199	GRM3
4	37950001	38000001	0.991319	GRM3
4	37900001	37950001	1	GRM3
4	92700001	92750001	0.232975	KCND2
4	93200001	93250001	0.393393	KCND2
4	37800001	37850001	0.34202	KIAA1324L
4	37600001	37650001	0.479821	KIAA1324L
4	37700001	37750001	0.591304	KIAA1324L
4	37850001	37900001	0.61194	KIAA1324L
4	37650001	37700001	0.673077	KIAA1324L
4	37750001	37800001	0.963608	KIAA1324L
4	37900001	37950001	1	KIAA1324L
4	128350001	128400001	0.189504	LMBR1
4	128300001	128350001	0.233696	LMBR1
4	128250001	128300001	0.638537	LMBR1
4	36200001	36250001	0.398717	LOC101112460
4	90200001	90250001	0.171429	LOC101122270
4	90050001	90100001	0.196989	LOC101122270
4	90250001	90300001	0.285714	LOC101122270
4	90100001	90150001	0.362018	LOC101122270
4	37600001	37650001	0.479821	LOC114114502
4	37550001	37600001	0.76324	LOC114114502
4	90300001	90350001	0.162544	LOC114114536
4	90200001	90250001	0.171429	LOC114114536
4	90250001	90300001	0.285714	LOC114114536
4	90100001	90150001	0.362018	LOC114114536
4	92650001	92700001	0.179577	LOC114114538
4	92700001	92750001	0.232975	LOC114114538
4	128750001	128800001	0.302632	LOC114114581
4	128850001	128900001	0.579832	LOC114114581
4	128900001	128950001	0.689165	LOC114114581
4	128800001	128850001	0.838028	LOC114114581
4	128700001	128750001	0.51153	LOC114114630
4	129700001	129750001	0.359202	LOC114114631
4	129900001	129950001	0.169524	LOC114114632
4	129950001	130000001	0.904502	LOC114114632
4	68400001	68450001	0.11236	LOC114114635
4	70400001	70450001	0.320346	LOC114114652
4	35050001	35100001	0.130332	LOC114114654
4	128700001	128750001	0.51153	LOC114114655
4	77800001	77850001	0.449091	LOC114114656
4	96250001	96300001	0.147505	LOC114114661
4	37600001	37650001	0.479821	LOC114114672
4	48000001	48050001	0.2896	MAGI2
4	48100001	48150001	0.617647	MAGI2
4	48050001	48100001	0.943396	MAGI2
4	85700001	85750001	0.168724	MRPL32
4	129500001	129550001	0.150852	NCAPG2
4	129550001	129600001	0.193878	NCAPG2
4	84450001	84500001	0.203966	NPC1L1
4	84450001	84500001	0.203966	NUDCD3
4	77800001	77850001	0.449091	OSBPL3
4	42450001	42500001	0.140909	PCLO
4	42500001	42550001	0.158416	PCLO
4	42250001	42300001	0.372325	PCLO
4	104900001	104950001	0.570681	PLXNA4
4	124200001	124250001	0.144351	PRKAG2
4	85700001	85750001	0.168724	PSMA2
4	129000001	129050001	0.140351	PTPRN2
4	129500001	129550001	0.150852	PTPRN2
4	129100001	129150001	0.191919	PTPRN2
4	129300001	129350001	0.192982	PTPRN2
4	129050001	129100001	0.193732	PTPRN2
4	128750001	128800001	0.302632	PTPRN2
4	129350001	129400001	0.451861	PTPRN2
4	128850001	128900001	0.579832	PTPRN2
4	128900001	128950001	0.689165	PTPRN2
4	128800001	128850001	0.838028	PTPRN2
4	128200001	128250001	0.132166	RNF32
4	128300001	128350001	0.233696	RNF32
4	128250001	128300001	0.638537	RNF32
4	15350001	15400001	0.246073	SLC25A13
4	33600001	33650001	0.332632	SP4
4	33450001	33500001	0.364185	SP4
4	33500001	33550001	0.46519	SP4
4	33650001	33700001	0.662222	SP4
4	33400001	33450001	0.725131	SP4
4	33700001	33750001	1	SP4
4	6950001	7000001	0.302872	SPATA48
4	22150001	22200001	0.367156	THSD7A
4	35050001	35100001	0.130332	TOMM7
4	92650001	92700001	0.179577	TRNAC-ACA_36
4	29250001	29300001	0.259067	TRNAW-CCA_50
4	128650001	128700001	0.281469	UBE3C
4	128700001	128750001	0.51153	UBE3C
4	128600001	128650001	0.553606	UBE3C
4	129900001	129950001	0.169524	VIPR2
4	129700001	129750001	0.359202	WDR60
4	62900001	62950001	0.108333	ZNF277
4	6950001	7000001	0.302872	ZPBP
5	15450001	15500001	0.6375	ADAMTS10
5	9400001	9450001	0.50727	ADGRE3
5	9450001	9500001	0.697586	ADGRE3
5	9650001	9700001	0.217188	ADGRE5
5	9700001	9750001	0.423321	ADGRE5
5	13350001	13400001	0.223926	AP1M2
5	18650001	18700001	0.845178	APBA3
5	43650001	43700001	0.160247	APEX1
5	14600001	14650001	0.39839	ARHGEF18
5	13350001	13400001	0.223926	ATG4D
5	10450001	10500001	0.110526	CACNA1A
5	10400001	10450001	0.286967	CACNA1A
5	10350001	10400001	0.428385	CACNA1A
5	10550001	10600001	0.7	CACNA1A
5	10750001	10800001	0.809633	CACNA1A
5	48250001	48300001	0.25	CAMLG
5	10050001	10100001	0.225	CC2D1A
5	15050001	15100001	0.699717	CCL25
5	15250001	15300001	0.620614	CD320
5	15200001	15250001	1	CD320
5	13350001	13400001	0.223926	CDKN2D
5	15250001	15300001	0.620614	CERS4
5	15200001	15250001	1	CERS4
5	104200001	104250001	0.283054	CHD1
5	10050001	10100001	0.225	DCAF15
5	9650001	9700001	0.217188	DDX39A
5	13900001	13950001	0.106383	DOCK6
5	88050001	88100001	0.205882	EDIL3
5	87700001	87750001	0.34258	EDIL3
5	18450001	18500001	0.123596	EEF2
5	15050001	15100001	0.699717	ELAVL1
5	105950001	106000001	0.135747	FAM174A
5	15100001	15150001	0.307932	FBN3
5	15150001	15200001	0.54908	FBN3
5	15050001	15100001	0.699717	FBN3
5	15200001	15250001	1	FBN3
5	76050001	76100001	0.480366	GABRB2
5	76100001	76150001	0.653686	GABRB2
5	19550001	19600001	0.222222	GADD45B
5	19500001	19550001	0.221729	GNG7
5	19550001	19600001	0.222222	GNG7
5	15400001	15450001	0.11465	HNRNPM
5	13100001	13150001	0.11215	ICAM1
5	5100001	5150001	0.278207	IL12RB1
5	10000001	10050001	0.711207	IL27RA
5	14450001	14500001	0.686144	INSR
5	20450001	20500001	0.661765	IRF1
5	13900001	13950001	0.106383	KANK2
5	15250001	15300001	0.620614	KANK3
5	13350001	13400001	0.223926	KEAP1
5	51350001	51400001	0.237778	KLHL3
5	13350001	13400001	0.223926	KRI1
5	68650001	68700001	0.107884	LARP1
5	68600001	68650001	0.323529	LARP1
5	13800001	13850001	0.169374	LDLR
5	10750001	10800001	0.809633	LOC101103232
5	8550001	8600001	0.287129	LOC101103883
5	8500001	8550001	0.408451	LOC101103883
5	43650001	43700001	0.160247	LOC101105064
5	11700001	11750001	0.798526	LOC101105656
5	7650001	7700001	0.247734	LOC101106524
5	7700001	7750001	0.257062	LOC101107018
5	7750001	7800001	0.701299	LOC101107018
5	44600001	44650001	0.210626	LOC101107024
5	8550001	8600001	0.287129	LOC101107278
5	8600001	8650001	0.3375	LOC101107278
5	44600001	44650001	0.210626	LOC101107284
5	44600001	44650001	0.210626	LOC101107525
5	8600001	8650001	0.3375	LOC101107785
5	8650001	8700001	0.826087	LOC101107785
5	7750001	7800001	0.701299	LOC101108569
5	8100001	8150001	0.169231	LOC101110142
5	8250001	8300001	0.166667	LOC101111452
5	8500001	8550001	0.408451	LOC101111963
5	8350001	8400001	0.519231	LOC101112479
5	13100001	13150001	0.11215	LOC101112563
5	8350001	8400001	0.519231	LOC101112979
5	8800001	8850001	0.262201	LOC101114016
5	12550001	12600001	0.119154	LOC101114442
5	8700001	8750001	0.666667	LOC101114776
5	8900001	8950001	0.184573	LOC101115538
5	42100001	42150001	0.54	LOC101118610
5	10050001	10100001	0.225	LOC101119638
5	7650001	7700001	0.247734	LOC101121597
5	7700001	7750001	0.257062	LOC101121597
5	14250001	14300001	0.456265	LOC101121854
5	48200001	48250001	0.272358	LOC105607066
5	13700001	13750001	0.544959	LOC105609432
5	14250001	14300001	0.456265	LOC105609438
5	10750001	10800001	0.809633	LOC105610486
5	10150001	10200001	0.178082	LOC105610487
5	10050001	10100001	0.225	LOC105610490
5	54250001	54300001	0.883212	LOC105611202
5	12550001	12600001	0.119154	LOC105615212
5	12550001	12600001	0.119154	LOC105615213
5	20450001	20500001	0.661765	LOC105615229
5	54250001	54300001	0.883212	LOC105615271
5	105900001	105950001	0.129464	LOC105615329
5	105950001	106000001	0.135747	LOC105615329
5	105800001	105850001	0.412776	LOC105615329
5	105850001	105900001	0.799406	LOC105615329
5	8250001	8300001	0.166667	LOC105615350
5	54250001	54300001	0.883212	LOC105615366
5	54250001	54300001	0.883212	LOC105615370
5	14250001	14300001	0.456265	LOC106991182
5	54250001	54300001	0.883212	LOC106991195
5	8100001	8150001	0.169231	LOC106991223
5	8900001	8950001	0.184573	LOC114114788
5	8800001	8850001	0.262201	LOC114114788
5	8900001	8950001	0.184573	LOC114114789
5	10050001	10100001	0.225	LOC114114793
5	10450001	10500001	0.110526	LOC114114794
5	10400001	10450001	0.286967	LOC114114794
5	10350001	10400001	0.428385	LOC114114794
5	10300001	10350001	0.953581	LOC114114794
5	13350001	13400001	0.223926	LOC114114828
5	13700001	13750001	0.544959	LOC114114829
5	20450001	20500001	0.661765	LOC114114850
5	54250001	54300001	0.883212	LOC114114884
5	68650001	68700001	0.107884	LOC114114902
5	68600001	68650001	0.323529	LOC114114902
5	42100001	42150001	0.54	LOC114114944
5	54250001	54300001	0.883212	LOC114114955
5	54250001	54300001	0.883212	LOC114114956
5	7700001	7750001	0.257062	LOC114114988
5	7750001	7800001	0.701299	LOC114114988
5	13800001	13850001	0.169374	LOC114115035
5	51150001	51200001	0.786096	LOC114115039
5	48200001	48250001	0.272358	LOC114115041
5	13100001	13150001	0.11215	LOC114115053
5	10300001	10350001	0.953581	LOC114115084
5	18450001	18500001	0.123596	LOC114115086
5	104200001	104250001	0.283054	LOC114115117
5	10550001	10600001	0.7	LOC114115122
5	9400001	9450001	0.50727	LOC114115133
5	9450001	9500001	0.697586	LOC114115133
5	5100001	5150001	0.278207	MAST3
5	18600001	18650001	0.160079	MATK
5	18650001	18700001	0.845178	MATK
5	10150001	10200001	0.178082	MIR23A
5	10150001	10200001	0.178082	MIR27A
5	13100001	13150001	0.11215	MRPL4
5	18650001	18700001	0.845178	MRPL54
5	15400001	15450001	0.11465	MYO1F
5	15450001	15500001	0.6375	MYO1F
5	10150001	10200001	0.178082	NANOS3
5	15250001	15300001	0.620614	NDUFA7
5	43650001	43700001	0.160247	OSGEP
5	18450001	18500001	0.123596	PIAS4
5	43650001	43700001	0.160247	PIP4P1
5	9650001	9700001	0.217188	PKN1
5	43650001	43700001	0.160247	PNP
5	15400001	15450001	0.11465	PRAM1
5	32950001	33000001	0.182236	PRR16
5	32900001	32950001	0.818841	PRR16
5	18650001	18700001	0.845178	RAX2
5	10050001	10100001	0.225	RFX1
5	10000001	10050001	0.711207	RFX1
5	103600001	103650001	0.1424	RGMB
5	104200001	104250001	0.283054	RGMB
5	104050001	104100001	0.438919	RGMB
5	104100001	104150001	0.688663	RGMB
5	104150001	104200001	0.869565	RGMB
5	10000001	10050001	0.711207	RLN3
5	15250001	15300001	0.620614	RPS28
5	13350001	13400001	0.223926	S1PR5
5	44600001	44650001	0.210626	SALL2
5	48200001	48250001	0.272358	SAR1B
5	48250001	48300001	0.25	SEC24A
5	48200001	48250001	0.272358	SEC24A
5	13800001	13850001	0.169374	SMARCA4
5	13700001	13750001	0.544959	SMARCA4
5	13900001	13950001	0.106383	SPC24
5	51350001	51400001	0.237778	SPOCK1
5	51050001	51100001	0.249531	SPOCK1
5	51100001	51150001	0.306533	SPOCK1
5	51150001	51200001	0.786096	SPOCK1
5	83500001	83550001	0.114713	TENM2
5	83750001	83800001	0.116147	TENM2
5	83300001	83350001	0.149466	TENM2
5	82650001	82700001	0.162791	TENM2
5	83700001	83750001	0.326333	TENM2
5	83350001	83400001	0.435622	TENM2
5	82700001	82750001	0.576923	TENM2
5	82600001	82650001	0.883212	TENM2
5	83400001	83450001	1	TENM2
5	83450001	83500001	1	TENM2
5	18650001	18700001	0.845178	TJP3
5	109900001	109950001	0.190537	TRNAC-GCA_138
5	109950001	110000001	0.753827	TRNAC-GCA_138
5	109850001	109900001	0.771234	TRNAC-GCA_138
5	111550001	111600001	0.11772	TRNAC-GCA_139
5	111600001	111650001	0.141952	TRNAC-GCA_139
5	111350001	111400001	0.245509	TRNAC-GCA_139
5	111200001	111250001	0.483165	TRNAC-GCA_139
5	111300001	111350001	0.553846	TRNAC-GCA_139
5	111250001	111300001	0.885953	TRNAC-GCA_139
5	86900001	86950001	0.154062	TRNAS-ACU
5	76050001	76100001	0.480366	TRNAS-GGA_55
5	68600001	68650001	0.323529	TRNASTOP-UCA_2
5	18450001	18500001	0.123596	ZBTB7A
5	18600001	18650001	0.160079	ZFR2
5	18650001	18700001	0.845178	ZFR2
5	9400001	9450001	0.50727	ZNF333
5	15400001	15450001	0.11465	ZNF414
5	14250001	14300001	0.456265	ZNF557
5	10150001	10200001	0.178082	ZSWIM4
6	15450001	15500001	0.165079	ANK2
6	105700001	105750001	0.202147	ANTXR2
6	4500001	4550001	0.186717	ANXA5
6	26400001	26450001	0.335512	BANK1
6	26350001	26400001	0.365079	BANK1
6	25450001	25500001	0.575704	BDH2
6	33950001	34000001	0.512774	BMPR1B
6	99550001	99600001	0.62	BTC
6	7500001	7550001	0.125796	C6H4orf3
6	7550001	7600001	0.389771	C6H4orf3
6	112050001	112100001	0.133748	C6H4orf36
6	37350001	37400001	0.143722	CCSER1
6	37600001	37650001	0.40589	CCSER1
6	38300001	38350001	0.426997	CCSER1
6	37500001	37550001	0.538293	CCSER1
6	37400001	37450001	0.55814	CCSER1
6	37450001	37500001	0.783046	CCSER1
6	25450001	25500001	0.575704	CENPE
6	105150001	105200001	0.190556	CFAP299
6	105100001	105150001	0.646541	CFAP299
6	18750001	18800001	0.296687	CFI
6	124900001	124950001	0.666667	CLRN2
6	7500001	7550001	0.125796	FABP2
6	40750001	40800001	0.151188	FAM13A
6	128750001	128800001	0.173469	FGFR3
6	75900001	75950001	0.228889	FIP1L1
6	74000001	74050001	0.124726	FRYL
6	72400001	72450001	0.451289	GABRB1
6	40150001	40200001	0.127869	GPRIN3
6	40200001	40250001	0.733173	GPRIN3
6	35400001	35450001	0.524181	GRID2
6	35350001	35400001	0.658979	GRID2
6	40750001	40800001	0.151188	HERC3
6	34900001	34950001	0.579221	HPGDS
6	45750001	45800001	0.354348	KCNIP4
6	69050001	69100001	0.115578	KCTD8
6	68600001	68650001	0.265	KCTD8
6	68550001	68600001	0.614035	KCTD8
6	68750001	68800001	0.728736	KCTD8
6	128750001	128800001	0.173469	LETM1
6	75950001	76000001	0.129568	LNX1
6	75900001	75950001	0.228889	LNX1
6	20000001	20050001	0.242424	LOC101119820
6	19550001	19600001	0.138462	LOC101120576
6	19400001	19450001	0.305164	LOC101120576
6	125250001	125300001	0.211573	LOC105608279
6	112050001	112100001	0.133748	LOC105612688
6	18750001	18800001	0.296687	LOC114115269
6	19550001	19600001	0.138462	LOC114115270
6	20000001	20050001	0.242424	LOC114115271
6	75300001	75350001	0.433437	LOC114115312
6	75400001	75450001	0.661905	LOC114115312
6	128750001	128800001	0.173469	LOC114115364
6	74000001	74050001	0.124726	LOC114115455
6	75300001	75350001	0.433437	LOC114115459
6	50550001	50600001	0.104938	LOC114115470
6	74000001	74050001	0.124726	LOC114115489
6	26400001	26450001	0.335512	LOC114115496
6	50550001	50600001	0.104938	LOC114115501
6	2350001	2400001	0.285523	2025-03-01
6	2300001	2350001	0.495546	2025-03-01
6	2700001	2750001	0.496053	2025-03-01
6	5300001	5350001	0.268366	NDNF
6	18750001	18800001	0.296687	PLA2G12A
6	124750001	124800001	0.23783	QDPR
6	124850001	124900001	0.365812	QDPR
6	124900001	124950001	0.666667	QDPR
6	124800001	124850001	0.795238	QDPR
6	75300001	75350001	0.433437	RASL11B
6	75400001	75450001	0.661905	RASL11B
6	107750001	107800001	0.119534	SCD5
6	75400001	75450001	0.661905	SCFD2
6	112050001	112100001	0.133748	SLC10A6
6	50550001	50600001	0.104938	SLC34A2
6	25450001	25500001	0.575704	SLC9B2
6	34900001	34950001	0.579221	SMARCAD1
6	51750001	51800001	0.179537	STIM2
6	51800001	51850001	0.450893	STIM2
6	51400001	51450001	0.171429	TBC1D19
6	22550001	22600001	0.21831	TBCK
6	2700001	2750001	0.496053	TKTL2
6	2750001	2800001	0.657895	TKTL2
6	2850001	2900001	0.796128	TKTL2
6	2800001	2850001	0.908302	TKTL2
6	2900001	2950001	0.954545	TKTL2
6	2700001	2750001	0.496053	TMA16
6	2750001	2800001	0.657895	TMA16
6	5200001	5250001	0.11129	TNIP3
6	72400001	72450001	0.451289	TRNAA-AGC_4
6	72400001	72450001	0.451289	TRNAC-ACA_42
6	33950001	34000001	0.512774	UNC5C
6	75300001	75350001	0.433437	USP46
6	75200001	75250001	0.45283	USP46
6	7500001	7550001	0.125796	USP53
6	7550001	7600001	0.389771	USP53
7	84300001	84350001	0.130674	ACTN1
7	82950001	83000001	0.121535	ARG2
7	83000001	83050001	0.787736	ARG2
7	96350001	96400001	0.187082	CEP128
7	96400001	96450001	0.335135	CEP128
7	16550001	16600001	0.509259	CORO2B
7	84300001	84350001	0.130674	DCAF5
7	84500001	84550001	0.176259	DCAF5
7	84450001	84500001	0.665929	DCAF5
7	13450001	13500001	0.841969	DENND4A
7	6450001	6500001	0.98632	DRD1
7	88950001	89000001	0.129897	ELMSAN1
7	84700001	84750001	0.140984	ERH
7	79750001	79800001	0.286496	ESR2
7	84500001	84550001	0.176259	EXD2
7	84450001	84500001	0.665929	EXD2
7	52250001	52300001	0.715789	FAM81A
7	52200001	52250001	0.758621	FAM81A
7	81250001	81300001	0.267368	FUT8
7	81200001	81250001	0.419287	FUT8
7	84700001	84750001	0.140984	GALNT16
7	78450001	78500001	0.210448	KCNH5
7	78550001	78600001	0.278215	KCNH5
7	47950001	48000001	0.295652	LACTB
7	47900001	47950001	0.395652	LACTB
7	27550001	27600001	0.216312	LOC101108659
7	27550001	27600001	0.216312	LOC101108922
7	27650001	27700001	0.505531	LOC101109452
7	27650001	27700001	0.505531	LOC101109710
7	94950001	95000001	0.157165	LOC101116577
7	95000001	95050001	0.175676	LOC101116577
7	38700001	38750001	0.210832	LOC101118703
7	38650001	38700001	0.497959	LOC101118703
7	27550001	27600001	0.216312	LOC101120581
7	27650001	27700001	0.505531	LOC101121098
7	84000001	84050001	0.147157	LOC105607004
7	83750001	83800001	0.232558	LOC105607009
7	77250001	77300001	0.541818	LOC106991288
7	87300001	87350001	0.869565	LOC114108770
7	75950001	76000001	0.848485	LOC114115628
7	76000001	76050001	0.987805	LOC114115628
7	79350001	79400001	0.347578	LOC114115632
7	83000001	83050001	0.787736	LOC114115635
7	25200001	25250001	0.657895	LOC114115764
7	25200001	25250001	0.657895	LOC114115765
7	84300001	84350001	0.130674	LOC114115909
7	79750001	79800001	0.286496	LOC114115919
7	76000001	76050001	0.987805	LOC114115972
7	76150001	76200001	0.640227	LOC114115979
7	76150001	76200001	0.640227	LOC114115987
7	85950001	86000001	0.142857	MAP3K9
7	86000001	86050001	0.156576	MAP3K9
7	85900001	85950001	0.752551	MAP3K9
7	85800001	85850001	0.154494	MED6
7	85750001	85800001	0.251121	MED6
7	75700001	75750001	0.416667	MNAT1
7	75850001	75900001	0.450317	MNAT1
7	75950001	76000001	0.848485	MNAT1
7	75900001	75950001	0.948718	MNAT1
7	76000001	76050001	0.987805	MNAT1
7	88450001	88500001	0.412134	NUMB
7	88400001	88450001	0.129771	PAPLN
7	88450001	88500001	0.412134	PAPLN
7	86350001	86400001	0.127376	PCNX1
7	85950001	86000001	0.142857	PCNX1
7	86000001	86050001	0.156576	PCNX1
7	86300001	86350001	0.287356	PCNX1
7	86200001	86250001	0.445402	PCNX1
7	86250001	86300001	0.651652	PCNX1
7	71000001	71050001	0.107143	PELI2
7	71150001	71200001	0.149565	PELI2
7	70950001	71000001	0.326007	PELI2
7	71200001	71250001	0.486755	PELI2
7	82950001	83000001	0.121535	PIGH
7	83000001	83050001	0.787736	PIGH
7	84800001	84850001	0.154122	PLEKHD1
7	84750001	84800001	0.720117	PLEKHD1
7	82950001	83000001	0.121535	PLEKHH1
7	88400001	88450001	0.129771	PSEN1
7	88450001	88500001	0.412134	PSEN1
7	47850001	47900001	0.105386	RAB8B
7	47900001	47950001	0.395652	RAB8B
7	83750001	83800001	0.232558	RAD51B
7	86950001	87000001	0.131965	RGS6
7	87300001	87350001	0.869565	RGS6
7	47850001	47900001	0.105386	RPS27L
7	47900001	47950001	0.395652	RPS27L
7	6400001	6450001	0.645702	SFXN1
7	6450001	6500001	0.98632	SFXN1
7	86550001	86600001	0.114545	SIPA1L1
7	86350001	86400001	0.127376	SIPA1L1
7	86950001	87000001	0.131965	SIPA1L1
7	86600001	86650001	0.171429	SIPA1L1
7	86750001	86800001	0.270106	SIPA1L1
7	86300001	86350001	0.287356	SIPA1L1
7	86250001	86300001	0.651652	SIPA1L1
7	75700001	75750001	0.416667	SIX4
7	85100001	85150001	0.149171	SLC10A1
7	85050001	85100001	0.150997	SLC10A1
7	76050001	76100001	0.626298	SLC38A6
7	76150001	76200001	0.640227	SLC38A6
7	76000001	76050001	0.987805	SLC38A6
7	84700001	84750001	0.140984	SLC39A9
7	84800001	84850001	0.154122	SLC39A9
7	84750001	84800001	0.720117	SLC39A9
7	85350001	85400001	0.151246	SLC8A3
7	85500001	85550001	0.193548	SLC8A3
7	85300001	85350001	0.435323	SLC8A3
7	85400001	85450001	0.618803	SLC8A3
7	85100001	85150001	0.149171	SMOC1
7	85050001	85100001	0.150997	SMOC1
7	85300001	85350001	0.435323	SMOC1
7	85050001	85100001	0.150997	SRSF5
7	79350001	79400001	0.347578	SYNE2
7	79400001	79450001	0.956023	SYNE2
7	85500001	85550001	0.193548	SYNJ2BP
7	77000001	77050001	0.311111	SYT16
7	77200001	77250001	0.331915	SYT16
7	77250001	77300001	0.541818	SYT16
7	77150001	77200001	0.64455	SYT16
7	71250001	71300001	0.131222	TMEM260
7	71200001	71250001	0.486755	TMEM260
7	71300001	71350001	0.934509	TMEM260
7	71350001	71400001	0.994039	TMEM260
7	76050001	76100001	0.626298	TRMT5
7	76000001	76050001	0.987805	TRMT5
7	88400001	88450001	0.129771	TRNAA-UGC_10
7	84300001	84350001	0.130674	TRNAC-ACA_47
7	47950001	48000001	0.295652	TRNAS-GGA_67
7	47900001	47950001	0.395652	TRNAS-GGA_67
7	96400001	96450001	0.335135	TRNAW-CCA_72
7	85800001	85850001	0.154494	TTC9
7	85750001	85800001	0.251121	TTC9
7	83000001	83050001	0.787736	VTI1B
7	79200001	79250001	0.205263	WDR89
8	66900001	66950001	0.627778	AHI1
8	34200001	34250001	0.171429	ATG5
8	29700001	29750001	0.138958	CDK19
8	29850001	29900001	0.668934	CDK19
8	29800001	29850001	0.88862	CDK19
8	29750001	29800001	0.965839	CDK19
8	13750001	13800001	0.248447	CENPW
8	13700001	13750001	0.258427	CENPW
8	13550001	13600001	0.471058	CENPW
8	13200001	13250001	0.488827	CENPW
8	13650001	13700001	0.642105	CENPW
8	13600001	13650001	0.753521	CENPW
8	11500001	11550001	0.454343	DOP1A
8	83200001	83250001	0.430712	ESR1
8	21400001	21450001	0.198795	FAM184A
8	21350001	21400001	0.559524	FAM184A
8	45300001	45350001	0.447619	FHL5
8	12400001	12450001	0.244	KIAA0408
8	60400001	60450001	0.112903	LAMA2
8	60800001	60850001	0.281759	LAMA2
8	60850001	60900001	0.445455	LAMA2
8	60100001	60150001	0.844133	LAMA2
8	60350001	60400001	0.885224	LAMA2
8	60150001	60200001	0.910891	LAMA2
8	28150001	28200001	0.122776	LAMA4
8	28200001	28250001	0.382413	LAMA4
8	37300001	37350001	0.110553	LOC101103958
8	89050001	89100001	0.341094	LOC101107970
8	2950001	3000001	0.330325	LOC101118793
8	81400001	81450001	0.1643	LOC101121838
8	81350001	81400001	0.345307	LOC101121838
8	17700001	17750001	0.161039	LOC105612144
8	18500001	18550001	0.434564	LOC105612144
8	37150001	37200001	0.606226	LOC114108725
8	14400001	14450001	0.109353	LOC114116058
8	28150001	28200001	0.122776	LOC114116063
8	30850001	30900001	0.40113	LOC114116066
8	37150001	37200001	0.606226	LOC114116077
8	37300001	37350001	0.110553	LOC114116078
8	83200001	83250001	0.430712	LOC114116119
8	37150001	37200001	0.606226	LOC114116134
8	29700001	29750001	0.138958	LOC114116257
8	2950001	3000001	0.330325	LOC114116271
8	95500001	95550001	0.342995	LOC114116275
8	59450001	59500001	0.198128	LOC114116276
8	67950001	68000001	0.396845	MAP7
8	90850001	90900001	0.425414	MAS1
8	41900001	41950001	0.165205	MCHR2
8	14150001	14200001	0.135053	NCOA7
8	16000001	16050001	0.380145	NKAIN2
8	16400001	16450001	0.496233	NKAIN2
8	16350001	16400001	0.72549	NKAIN2
8	95450001	95500001	0.300448	PDE10A
8	95500001	95550001	0.342995	PDE10A
8	17400001	17450001	0.108824	PKIB
8	42300001	42350001	0.3	PNISR
8	34200001	34250001	0.171429	PRDM1
8	59450001	59500001	0.198128	PTPRK
8	59400001	59450001	0.517564	PTPRK
8	23100001	23150001	0.205	RFX6
8	29550001	29600001	0.744444	RPF2
8	12450001	12500001	0.119048	SOGA3
8	12400001	12450001	0.244	SOGA3
8	83200001	83250001	0.430712	SYNE1
8	61750001	61800001	0.362007	TMEM200A
8	61650001	61700001	0.428734	TMEM200A
8	61700001	61750001	0.723112	TMEM200A
8	10900001	10950001	0.189362	TPBG
8	10650001	10700001	0.191832	TPBG
8	10850001	10900001	0.992105	TPBG
8	51250001	51300001	0.191321	TRNAG-CCC_53
8	51150001	51200001	0.400295	TRNAG-CCC_53
8	51200001	51250001	0.684451	TRNAG-CCC_53
8	67950001	68000001	0.396845	TRNAG-CCC_54
8	13050001	13100001	0.138686	TRNAW-CCA_74
8	13700001	13750001	0.258427	TRNAW-CCA_74
8	13550001	13600001	0.471058	TRNAW-CCA_74
8	13200001	13250001	0.488827	TRNAW-CCA_74
8	13150001	13200001	0.510078	TRNAW-CCA_74
8	13650001	13700001	0.642105	TRNAW-CCA_74
8	13600001	13650001	0.753521	TRNAW-CCA_74
8	42300001	42350001	0.3	USP45
9	103900001	103950001	0.385764	COL14A1
9	103850001	103900001	0.416507	COL14A1
9	18300001	18350001	0.151786	COL22A1
9	18350001	18400001	0.207729	COL22A1
9	103900001	103950001	0.385764	DEPTOR
9	103850001	103900001	0.416507	DEPTOR
9	103750001	103800001	0.566069	DEPTOR
9	23900001	23950001	0.108926	EFR3A
9	31300001	31350001	0.355469	FAM91A1
9	31400001	31450001	0.638075	FAM91A1
9	31300001	31350001	0.355469	FER1L6
9	31150001	31200001	0.825733	FER1L6
9	90950001	91000001	0.388614	FSBP
9	82000001	82050001	0.17663	FZD6
9	83550001	83600001	0.177835	GRHL2
9	350001	400001	0.137228	KCNQ5
9	700001	750001	0.429224	KCNQ5
9	400001	450001	0.566814	KCNQ5
9	300001	350001	0.121839	KHDC3L
9	350001	400001	0.137228	KHDC3L
9	15900001	15950001	0.139875	LOC101117087
9	31100001	31150001	0.666667	LOC105609072
9	31150001	31200001	0.825733	LOC105609072
9	30150001	30200001	0.105263	LOC105611791
9	31400001	31450001	0.638075	LOC105616014
9	31150001	31200001	0.825733	LOC114116352
9	31100001	31150001	0.666667	LOC114116354
9	78350001	78400001	0.302778	LOC114116384
9	78400001	78450001	0.762653	LOC114116384
9	80700001	80750001	0.142857	LOC114116497
9	1200001	1250001	0.136426	LOC114116502
9	1100001	1150001	0.18932	LOC114116502
9	1150001	1200001	0.25426	LOC114116502
9	83550001	83600001	0.177835	LOC114116527
9	15900001	15950001	0.139875	LYPD2
9	61200001	61250001	0.15	MRPS28
9	61150001	61200001	0.462659	MRPS28
9	61300001	61350001	0.5	MRPS28
9	30700001	30750001	0.257336	MTSS1
9	83550001	83600001	0.177835	NCALD
9	30150001	30200001	0.105263	NSMCE2
9	23900001	23950001	0.108926	OC90
9	2700001	2750001	0.120643	OGFRL1
9	2650001	2700001	0.223118	OGFRL1
9	300001	350001	0.121839	OOEP
9	15900001	15950001	0.139875	PSCA
9	1750001	1800001	0.115656	RIMS1
9	1200001	1250001	0.136426	RIMS1
9	1800001	1850001	0.647687	RIMS1
9	81200001	81250001	0.15035	RIMS2
9	95600001	95650001	0.130781	RIPK2
9	95800001	95850001	0.149321	RIPK2
9	15900001	15950001	0.139875	SLURP1
9	15900001	15950001	0.139875	THEM6
9	61300001	61350001	0.5	TPD52
9	17750001	17800001	0.143432	TRAPPC9
9	17700001	17750001	0.251701	TRAPPC9
9	75650001	75700001	0.189691	TRHR
9	75600001	75650001	0.849057	TRHR
9	30150001	30200001	0.105263	TRIB1
9	30050001	30100001	0.553459	TRIB1
9	300001	350001	0.121839	TRNAC-GCA_169
9	350001	400001	0.137228	TRNAC-GCA_169
9	400001	450001	0.566814	TRNAC-GCA_169
9	700001	750001	0.429224	TRNAC-GCA_170
9	73600001	73650001	0.120401	TRNAY-AUA_5
9	74100001	74150001	0.146067	TRNAY-AUA_5
9	73850001	73900001	0.173709	TRNAY-AUA_5
9	73800001	73850001	0.931357	TRNAY-AUA_5
9	73750001	73800001	0.951991	TRNAY-AUA_5
9	90850001	90900001	0.442191	VIRMA
9	85600001	85650001	0.56705	VPS13B
9	85750001	85800001	0.758929	VPS13B
9	85700001	85750001	0.996516	VPS13B
9	85650001	85700001	1	VPS13B
10	22900001	22950001	0.247126	C10H13orf42
10	22950001	23000001	0.414317	C10H13orf42
10	56300001	56350001	0.183607	CLN5
10	25000001	25050001	0.215768	COG6
10	25150001	25200001	0.532738	COG6
10	25050001	25100001	0.812766	COG6
10	49400001	49450001	0.131514	DACH1
10	49200001	49250001	0.142857	DACH1
10	49450001	49500001	0.218225	DACH1
10	50100001	50150001	0.22335	DACH1
10	49100001	49150001	0.691211	DACH1
10	23550001	23600001	0.291173	DHRS12
10	22900001	22950001	0.247126	FAM124A
10	22950001	23000001	0.414317	FAM124A
10	23000001	23050001	0.643436	FAM124A
10	23050001	23100001	0.958042	FAM124A
10	56300001	56350001	0.183607	FBXL3
10	33800001	33850001	0.145	FLT3
10	21000001	21050001	0.502513	FNDC3A
10	24300001	24350001	0.174545	FOXO1
10	34000001	34050001	0.2	GSX1
10	32150001	32200001	0.288288	HMGB1
10	31550001	31600001	0.659574	HSPH1
10	31600001	31650001	0.983968	HSPH1
10	23300001	23350001	0.217213	INTS6
10	23250001	23300001	0.65812	INTS6
10	32350001	32400001	0.230563	KATNAL1
10	32200001	32250001	0.824895	KATNAL1
10	52100001	52150001	0.233261	KLF12
10	52800001	52850001	0.245259	KLF12
10	52450001	52500001	0.439137	KLF12
10	25150001	25200001	0.532738	LHFPL6
10	54850001	54900001	0.476	LMO7
10	24000001	24050001	0.276786	LOC101107613
10	81750001	81800001	0.110187	LOC101109890
10	31550001	31600001	0.659574	LOC101111560
10	31600001	31650001	0.983968	LOC101111560
10	25000001	25050001	0.215768	LOC101122286
10	24750001	24800001	0.251429	LOC101122286
10	24800001	24850001	0.658423	LOC101122286
10	25050001	25100001	0.812766	LOC101122286
10	23550001	23600001	0.291173	LOC114116602
10	32150001	32200001	0.288288	LOC114116612
10	32200001	32250001	0.824895	LOC114116612
10	50100001	50150001	0.22335	LOC114116623
10	50150001	50200001	0.593863	LOC114116623
10	56300001	56350001	0.183607	LOC114116625
10	81750001	81800001	0.110187	LOC114116639
10	49400001	49450001	0.131514	LOC114116730
10	49200001	49250001	0.142857	LOC114116730
10	49000001	49050001	0.152174	LOC114116730
10	49450001	49500001	0.218225	LOC114116730
10	48850001	48900001	0.259346	LOC114116730
10	48600001	48650001	0.339429	LOC114116730
10	49100001	49150001	0.691211	LOC114116730
10	49050001	49100001	0.740484	LOC114116730
10	33000001	33050001	0.304161	LOC114116739
10	58300001	58350001	0.149338	LOC114116744
10	57950001	58000001	0.227723	LOC114116744
10	58350001	58400001	0.375218	LOC114116744
10	58100001	58150001	0.375458	LOC114116744
10	58000001	58050001	0.590909	LOC114116744
10	58300001	58350001	0.149338	LOC114116747
10	58350001	58400001	0.375218	LOC114116747
10	58100001	58150001	0.375458	LOC114116747
10	32800001	32850001	0.186957	MTUS2
10	33000001	33050001	0.304161	MTUS2
10	32900001	32950001	0.680111	MTUS2
10	56300001	56350001	0.183607	MYCBP2
10	28300001	28350001	0.41573	NBEA
10	28750001	28800001	0.41875	NBEA
10	28350001	28400001	0.875325	NBEA
10	28250001	28300001	0.892473	NBEA
10	58800001	58850001	0.43949	NDFIP2
10	59000001	59050001	0.478261	NDFIP2
10	59300001	59350001	0.582278	NDFIP2
10	58850001	58900001	0.835443	NDFIP2
10	23800001	23850001	0.11773	NEK5
10	41800001	41850001	0.422969	PCDH9
10	41550001	41600001	0.668979	PCDH9
10	42150001	42200001	0.727634	PCDH9
10	41700001	41750001	0.810811	PCDH9
10	42000001	42050001	0.835938	PCDH9
10	42100001	42150001	0.965517	PCDH9
10	42050001	42100001	0.966184	PCDH9
10	41900001	41950001	0.998217	PCDH9
10	41600001	41650001	0.998221	PCDH9
10	41650001	41700001	1	PCDH9
10	41850001	41900001	1	PCDH9
10	41950001	42000001	1	PCDH9
10	57950001	58000001	0.227723	POU4F1
10	57550001	57600001	0.648265	POU4F1
10	22800001	22850001	0.524297	RNASEH2B
10	22700001	22750001	0.852853	RNASEH2B
10	22750001	22800001	1	RNASEH2B
10	57950001	58000001	0.227723	RNF219
10	58000001	58050001	0.590909	RNF219
10	32700001	32750001	0.169697	SLC7A1
10	32800001	32850001	0.186957	SLC7A1
10	24000001	24050001	0.276786	TRNAM-CAU_10
10	22000001	22050001	0.467949	TRNAR-UCU_4
10	32150001	32200001	0.288288	TRNAW-CCA_84
10	32200001	32250001	0.824895	TRNAW-CCA_84
10	23300001	23350001	0.217213	WDFY2
10	23550001	23600001	0.291173	WDFY2
10	23250001	23300001	0.65812	WDFY2
11	11550001	11600001	0.45929	AATK
11	7550001	7600001	0.177778	ACOX1
11	56250001	56300001	0.180088	AGBL1
11	56350001	56400001	0.183673	AGBL1
11	55800001	55850001	0.196023	AGBL1
11	56400001	56450001	0.196809	AGBL1
11	55200001	55250001	0.20283	AGBL1
11	56600001	56650001	0.211111	AGBL1
11	56450001	56500001	0.211191	AGBL1
11	700001	750001	0.155779	APOH
11	24150001	24200001	0.34104	ARHGAP23
11	24200001	24250001	0.387205	ARHGAP23
11	32200001	32250001	0.268041	ARHGAP44
11	32250001	32300001	0.324138	ARHGAP44
11	11950001	12000001	0.243056	ARL16
11	13200001	13250001	0.257971	B3GNTL1
11	11450001	11500001	0.252941	BAIAP2
11	25600001	25650001	0.869718	CALCOCO2
11	11950001	12000001	0.243056	CCDC137
11	12550001	12600001	0.24192	CD7
11	7600001	7650001	0.577652	CDK3
11	24850001	24900001	0.180328	CDK5RAP3
11	24800001	24850001	0.373469	CDK5RAP3
11	11550001	11600001	0.45929	CEP131
11	11450001	11500001	0.252941	CHMP6
11	24850001	24900001	0.180328	COPZ2
11	24800001	24850001	0.373469	COPZ2
11	26600001	26650001	0.490494	DLX4
11	11050001	11100001	0.295337	ENDOV
11	29100001	29150001	0.325301	EPN2
11	7600001	7650001	0.577652	EVPL
11	7650001	7700001	0.546269	EXOC7
11	7550001	7600001	0.177778	FBF1
11	19150001	19200001	0.347639	G6PC3
11	19100001	19150001	0.62	G6PC3
11	7650001	7700001	0.546269	GALR2
11	34150001	34200001	0.14862	GAS7
11	34200001	34250001	0.672489	GAS7
11	12000001	12050001	0.909091	GCGR
11	22900001	22950001	0.436813	GSDMB
11	22950001	23000001	0.783951	GSDMB
11	19150001	19200001	0.347639	HDAC5
11	19100001	19150001	0.62	HDAC5
11	49600001	49650001	0.530191	HEATR6
11	11950001	12000001	0.243056	HGS
11	25450001	25500001	0.579125	HOXB7
11	25450001	25500001	0.579125	HOXB8
11	25450001	25500001	0.579125	HOXB9
11	31450001	31500001	0.21	HS3ST3A1
11	31250001	31300001	0.418097	HS3ST3A1
11	31300001	31350001	0.686163	HS3ST3A1
11	23000001	23050001	0.514388	IKZF3
11	22950001	23000001	0.783951	IKZF3
11	26750001	26800001	0.327212	ITGA3
11	27950001	28000001	0.132118	KCNJ12
11	22150001	22200001	0.196672	KRT10
11	22150001	22200001	0.196672	KRT27
11	22150001	22200001	0.196672	KRT28
11	12550001	12600001	0.24192	LOC101106024
11	1750001	1800001	0.269414	LOC101108503
11	29100001	29150001	0.325301	LOC101110605
11	12550001	12600001	0.24192	LOC101110855
11	49600001	49650001	0.530191	LOC101113344
11	49550001	49600001	0.990099	LOC101113344
11	11950001	12000001	0.243056	LOC105606267
11	22900001	22950001	0.436813	LOC105610161
11	1750001	1800001	0.269414	LOC105610550
11	2100001	2150001	0.123457	LOC105610551
11	24750001	24800001	0.110656	LOC105616363
11	24200001	24250001	0.387205	LOC105616365
11	32200001	32250001	0.268041	LOC106991415
11	26600001	26650001	0.490494	LOC106991422
11	26550001	26600001	0.522936	LOC106991422
11	8650001	8700001	0.269231	LOC114116827
11	22150001	22200001	0.196672	LOC114116856
11	24750001	24800001	0.110656	LOC114116860
11	24800001	24850001	0.373469	LOC114116860
11	25450001	25500001	0.579125	LOC114116861
11	49600001	49650001	0.530191	LOC114116917
11	49550001	49600001	0.990099	LOC114116917
11	56450001	56500001	0.211191	LOC114117031
11	26600001	26650001	0.490494	LOC114117034
11	26550001	26600001	0.522936	LOC114117034
11	22900001	22950001	0.436813	LRRC3C
11	19150001	19200001	0.347639	LSM12
11	2100001	2150001	0.123457	MAP2K6
11	13300001	13350001	0.120721	METRNL
11	14250001	14300001	0.334669	MILR1
11	24850001	24900001	0.180328	MIR152
11	28250001	28300001	0.265537	MPRIP
11	11950001	12000001	0.243056	MRPL12
11	12000001	12050001	0.909091	MRPL12
11	7300001	7350001	0.211268	MYO15B
11	32200001	32250001	0.268041	MYOCD
11	32250001	32300001	0.324138	MYOCD
11	19150001	19200001	0.347639	NAGS
11	24850001	24900001	0.180328	NFE2L1
11	26150001	26200001	0.111517	NGFR
11	26200001	26250001	0.338095	NGFR
11	11950001	12000001	0.243056	NPLOC4
11	11050001	11100001	0.295337	NPTX1
11	22900001	22950001	0.436813	ORMDL3
11	11950001	12000001	0.243056	OXLD1
11	11950001	12000001	0.243056	PDE6G
11	26750001	26800001	0.327212	PDK2
11	14250001	14300001	0.334669	PECAM1
11	24750001	24800001	0.110656	PNPO
11	24800001	24850001	0.373469	PNPO
11	26750001	26800001	0.327212	PPP1R9B
11	700001	750001	0.155779	PRKCA
11	24800001	24850001	0.373469	PRR15L
11	11550001	11600001	0.45929	PVALEF
11	7300001	7350001	0.211268	RECQL5
11	7750001	7800001	0.261111	RNF157
11	26750001	26800001	0.327212	SAMD14
11	7300001	7350001	0.211268	SAP30BP
11	5450001	5500001	0.129346	SDK2
11	8650001	8700001	0.269231	2025-09-09
11	8700001	8750001	0.707434	2025-09-09
11	25100001	25150001	0.165919	SKAP1
11	11950001	12000001	0.243056	SLC25A10
11	12000001	12050001	0.909091	SLC25A10
11	7300001	7350001	0.211268	SMIM5
11	7300001	7350001	0.211268	SMIM6
11	24750001	24800001	0.110656	SP2
11	24800001	24850001	0.373469	SP2
11	26350001	26400001	0.104784	SPOP
11	24150001	24200001	0.34104	SRCIN1
11	7650001	7700001	0.546269	SRP68
11	7600001	7650001	0.577652	SRP68
11	7550001	7600001	0.177778	TEN1
11	7600001	7650001	0.577652	TEN1
11	19150001	19200001	0.347639	TMEM101
11	48300001	48350001	0.119741	TMEM132E
11	7600001	7650001	0.577652	TRNAG-CCC_75
11	11950001	12000001	0.243056	TSPAN10
11	25600001	25650001	0.869718	TTLL6
11	7650001	7700001	0.546269	ZACN
11	22950001	23000001	0.783951	ZPBP2
12	53800001	53850001	0.317117	ACTRT2
12	53750001	53800001	0.320713	ACTRT2
12	62400001	62450001	0.367876	ASTN1
[truncated: 1,414 more rows]

## Sheet: Table S7
Supplementary Table S7. A summary of genes overlapped by FST, pi and XP-EHH methods in common regions
Chromosome	Position start site(bp)	Position end site (bp)	Gene
1	11350001	11375000	ADPRHL2
1	11300001	11325000	AGO3
1	11300001	11325000	AGO3
1	11275001	11300001	AGO3
1	11275001	11300000	AGO3
1	11325001	11350000	AGO3
1	11300001	11350000	AGO3
1	11300001	11325000	AGO3
1	11350001	11375000	AGO3
1	11325001	11350001	AGO3
1	11325001	11350000	AGO3
1	212125001	212150000	ATP13A4
1	195250001	195275000	CD200R1
1	195250001	195275000	CD200R1
1	29350001	29375000	CPT2
1	29350001	29400000	CPT2
1	16125001	16150000	CTPS1
1	29350001	29375000	CZIB
1	29350001	29400000	CZIB
1	10200001	10225000	DLGAP3
1	10200001	10225000	DLGAP3
1	43000001	43025000	DNAJC6
1	43000001	43025000	DNAJC6
1	42975001	43000001	DNAJC6
1	42975001	43000000	DNAJC6
1	73950001	73975000	EVI5
1	73975001	74000000	EVI5
1	73950001	74000000	EVI5
1	73875001	73900000	EVI5
1	73875001	73900001	EVI5
1	73900001	73925000	EVI5
1	73900001	73925000	EVI5
1	74000001	74025000	EVI5
1	74000001	74025000	EVI5
1	73975001	74000001	EVI5
1	73975001	74000000	EVI5
1	74000001	74050000	EVI5
1	74000001	74025000	EVI5
1	74025001	74050000	EVI5
1	73950001	73975000	EVI5
1	73925001	73950001	EVI5
1	73950001	73975000	EVI5
1	73925001	73950000	EVI5
1	73925001	73950000	EVI5
1	73900001	73925000	EVI5
1	73900001	73950000	EVI5
1	54175001	54200001	FPGT
1	54175001	54200000	FPGT
1	54175001	54200000	FPGT
1	54150001	54200000	FPGT
1	54150001	54175000	FPGT
1	12250001	12275000	GRIK3
1	12250001	12275000	GRIK3
1	12250001	12275000	GRIK3
1	12250001	12300000	GRIK3
1	12275001	12300000	GRIK3
1	296150001	296175000	HACL1
1	296150001	296175000	HACL1
1	296150001	296200000	HACL1
1	296150001	296175000	HACL1
1	296175001	296200000	HACL1
1	10875001	10900000	KIAA0319L
1	43000001	43025000	LEPROT
1	43000001	43025000	LEPROT
1	175800001	175825000	LOC101103976
1	22075001	22100000	LOC101105610
1	85750001	85775000	LOC101119090
1	85750001	85775000	LOC101119090
1	286800001	286850000	LOC114110464
1	286825001	286850000	LOC114110464
1	286800001	286825000	LOC114110464
1	286825001	286850000	LOC114110464
1	286825001	286850001	LOC114110464
1	286800001	286825000	LOC114110464
1	286800001	286825000	LOC114110464
1	286775001	286800001	LOC114110464
1	286775001	286800000	LOC114110464
1	110100001	110150000	LOC114111058
1	110100001	110125000	LOC114111058
1	110100001	110125000	LOC114111058
1	110100001	110125000	LOC114111058
1	11300001	11325000	LOC114111240
1	11300001	11325000	LOC114111240
1	11275001	11300001	LOC114111240
1	11275001	11300000	LOC114111240
1	11300001	11350000	LOC114111240
1	11300001	11325000	LOC114111240
1	195250001	195275000	LOC114118687
1	195250001	195275000	LOC114118687
1	29400001	29425000	LRP8
1	29425001	29450000	LRP8
1	29400001	29450000	LRP8
1	29400001	29425000	LRP8
1	29375001	29400001	LRP8
1	29400001	29425000	LRP8
1	29375001	29400000	LRP8
1	29375001	29400000	LRP8
1	29350001	29400000	LRP8
1	54150001	54200000	LRRIQ3
1	54150001	54175000	LRRIQ3
1	29375001	29400001	MAGOH
1	29375001	29400000	MAGOH
1	29375001	29400000	MAGOH
1	29350001	29375000	MAGOH
1	29350001	29400000	MAGOH
1	10925001	10950001	NCDN
1	10925001	10950000	NCDN
1	182150001	182175000	NFKBIZ
1	182150001	182175000	NXPE3
1	288450001	288475000	POFUT2
1	288475001	288500000	POFUT2
1	288450001	288500000	POFUT2
1	275950001	275975000	PPP2R3A
1	10925001	10950001	PSMB2
1	10950001	10975000	PSMB2
1	10950001	10975000	PSMB2
1	10925001	10950000	PSMB2
1	104800001	104825000	RNF115
1	104800001	104850000	RNF115
1	104825001	104850000	RNF115
1	104825001	104850000	RNF115
1	104850001	104875000	RNF115
1	104825001	104850001	RNF115
1	104850001	104875000	RNF115
1	110100001	110150000	S100A5
1	110100001	110150000	S100A6
1	110100001	110125000	S100A6
1	110100001	110125000	S100A6
1	110100001	110125000	S100A6
1	16150001	16200000	SCMH1
1	16175001	16200000	SCMH1
1	16150001	16175000	SCMH1
1	16125001	16150000	SCMH1
1	286800001	286850000	SIK1
1	286825001	286850000	SIK1
1	286800001	286825000	SIK1
1	286875001	286900000	SIK1
1	286875001	286900001	SIK1
1	286900001	286925000	SIK1
1	286850001	286875000	SIK1
1	286825001	286850000	SIK1
1	286850001	286875000	SIK1
1	286825001	286850001	SIK1
1	286800001	286825000	SIK1
1	286800001	286825000	SIK1
1	286775001	286800001	SIK1
1	286775001	286800000	SIK1
1	286850001	286900000	SIK1
1	286850001	286875000	SIK1
1	286875001	286900000	SIK1
1	16125001	16150000	SLFNL1
1	11350001	11375000	TEKT2
1	10925001	10950001	TFAP2E
1	10950001	10975000	TFAP2E
1	10950001	10975000	TFAP2E
1	10925001	10950000	TFAP2E
1	7450001	7500000	UGT1A6
1	7450001	7475000	UGT1A6
1	7475001	7500000	UGT1A6
1	7450001	7500000	UGT1A9
1	7450001	7475000	UGT1A9
1	7475001	7500000	UGT1A9
1	7450001	7500000	USP40
1	7475001	7500000	USP40
2	255200001	255250000	AHDC1
2	255225001	255250000	AHDC1
2	255225001	255250000	AHDC1
2	255225001	255250001	AHDC1
2	112825001	112850000	C2H8orf74
2	112825001	112850001	C2H8orf74
2	112850001	112875000	C2H8orf74
2	112850001	112875000	C2H8orf74
2	112900001	112925000	C2H8orf74
2	112900001	112950000	C2H8orf74
2	112925001	112950000	C2H8orf74
2	111275001	111300000	EXTL3
2	255200001	255250000	FGR
2	112750001	112775000	LOC101110127
2	112725001	112750001	LOC101110127
2	248075001	248100000	LOC101121244
2	248075001	248100001	LOC101121244
2	248100001	248125000	LOC101121244
2	248100001	248125000	LOC101121244
2	248100001	248125000	LOC101121244
2	248100001	248150000	LOC101121244
2	112900001	112925000	LOC105608537
2	112900001	112950000	LOC105608537
2	112925001	112950000	LOC105608537
2	248075001	248100000	LOC105610092
2	248075001	248100001	LOC105610092
2	248100001	248125000	LOC105610092
2	248100001	248125000	LOC105610092
2	248100001	248125000	LOC105610092
2	248100001	248150000	LOC105610092
2	112900001	112950000	LOC114113031
2	112925001	112950000	LOC114113031
2	170225001	170250000	LOC114113132
2	170225001	170250001	LOC114113132
2	170250001	170275000	LOC114113132
2	170075001	170100000	LOC114113132
2	170075001	170100001	LOC114113132
2	170100001	170125000	LOC114113132
2	170100001	170125000	LOC114113132
2	170100001	170125000	LOC114113132
2	170100001	170150000	LOC114113132
2	112725001	112750001	MSRA
2	112375001	112400000	MSRA
2	112375001	112400001	MSRA
2	112400001	112425000	MSRA
2	112350001	112400000	MSRA
2	112375001	112400000	MSRA
2	112400001	112425000	MSRA
2	112350001	112375000	MSRA
2	112825001	112850000	RP1L1
2	112825001	112850001	RP1L1
2	112850001	112875000	RP1L1
2	112850001	112875000	RP1L1
2	112900001	112950000	SOX7
2	112925001	112950000	SOX7
2	126975001	127000001	UGGT1
2	127000001	127025000	UGGT1
2	127000001	127025000	UGGT1
2	16725001	16750000	ZNF462
3	40425001	40450001	AAK1
3	40450001	40475000	AAK1
3	233400001	233425000	ACO2
3	233400001	233450000	ACO2
3	233425001	233450000	ACO2
3	124975001	125000001	ACSS3
3	124975001	125000000	ACSS3
3	124950001	124975000	ACSS3
3	124950001	124975000	ACSS3
3	124725001	124750000	ACSS3
3	124700001	124750000	ACSS3
3	124950001	124975000	ACSS3
3	124975001	125000000	ACSS3
3	124950001	125000000	ACSS3
3	225150001	225200000	ANO2
3	225150001	225175000	ANO2
3	40950001	40975000	ANTXR1
3	40975001	41000000	ANTXR1
3	40950001	41000000	ANTXR1
3	231400001	231450000	APOBEC3F
3	231400001	231425000	APOBEC3F
3	228250001	228275000	B4GALNT3
3	144500001	144525000	BIN2
3	144500001	144550000	BIN2
3	144500001	144525000	BIN2
3	144500001	144525000	BIN2
3	133700001	133725000	C3H12orf29
3	133700001	133725000	C3H12orf29
3	231400001	231450000	CBX7
3	231400001	231425000	CBX7
3	126000001	126050000	CCDC59
3	126025001	126050000	CCDC59
3	126125001	126150000	CCDC59
3	126125001	126150001	CCDC59
3	125550001	125600000	CCDC59
3	126025001	126050000	CCDC59
3	126025001	126050001	CCDC59
3	126050001	126075000	CCDC59
3	126050001	126075000	CCDC59
3	126050001	126075000	CCDC59
3	126075001	126100000	CCDC59
3	126050001	126100000	CCDC59
3	125550001	125575000	CCDC59
3	126100001	126125000	CCDC59
3	126100001	126125000	CCDC59
3	126075001	126100001	CCDC59
3	126075001	126100000	CCDC59
3	126100001	126150000	CCDC59
3	126125001	126150000	CCDC59
3	126100001	126125000	CCDC59
3	144425001	144450001	CELA1
3	144425001	144450000	CELA1
3	133700001	133725000	CEP290
3	133700001	133725000	CEP290
3	148700001	148725000	COL2A1
3	148725001	148750000	COL2A1
3	14600001	14625000	DAB2IP
3	14625001	14650000	DAB2IP
3	14600001	14650000	DAB2IP
3	144525001	144550000	DAZAP2
3	144525001	144550001	DAZAP2
3	144500001	144525000	DAZAP2
3	144500001	144550000	DAZAP2
3	144525001	144550000	DAZAP2
3	144500001	144525000	DAZAP2
3	144500001	144525000	DAZAP2
3	147125001	147150000	DDN
3	147100001	147150000	DDN
3	227775001	227800000	DDX11
3	227775001	227800001	DDX11
3	230950001	231000000	DDX17
3	231000001	231050000	DDX17
3	230975001	231000000	DDX17
3	231000001	231025000	DDX17
3	147025001	147050000	DHH
3	147050001	147075000	DHH
3	147025001	147050001	DHH
3	147050001	147075000	DHH
3	147075001	147100001	DHH
3	147075001	147100000	DHH
3	147075001	147100000	DHH
3	147050001	147100000	DHH
3	147050001	147075000	DHH
3	231000001	231050000	DMC1
3	231000001	231025000	DMC1
3	138600001	138625000	EEA1
3	138600001	138625000	EEA1
3	47425001	47450001	EHBP1
3	47425001	47450000	EHBP1
3	47400001	47425000	EHBP1
3	47425001	47450000	EHBP1
3	47400001	47450000	EHBP1
3	47375001	47400000	EHBP1
3	47375001	47400001	EHBP1
3	47400001	47425000	EHBP1
3	47400001	47425000	EHBP1
3	47350001	47400000	EHBP1
3	47375001	47400000	EHBP1
3	47350001	47375000	EHBP1
3	142925001	142950000	EIF4B
3	142925001	142950001	EIF4B
3	142950001	142975000	EIF4B
3	223325001	223350000	EM4B
3	223300001	223350000	EM4B
3	223350001	223375000	EM4B
3	223350001	223375000	EM4B
3	223325001	223350001	EM4B
3	223325001	223350000	EM4B
3	136825001	136850001	EPYC
3	136825001	136850000	EPYC
3	136825001	136850000	EPYC
3	136800001	136850000	EPYC
3	146600001	146650000	FAM186B
3	146600001	146625000	FAM186B
3	146600001	146625000	FAM186B
3	146600001	146625000	FAM186B
3	146575001	146600001	FAM186B
3	146575001	146600000	FAM186B
3	146575001	146600000	FAM186B
3	146550001	146600000	FAM186B
3	146550001	146575000	FAM186B
3	146550001	146575000	FAM186B
3	146550001	146575000	FAM186B
3	227775001	227800000	FKBP4
3	227775001	227800001	FKBP4
3	146500001	146525000	FMNL3
3	146525001	146550000	FMNL3
3	146525001	146550001	FMNL3
3	144425001	144450001	GALNT6
3	144425001	144450000	GALNT6
3	20200001	20250000	HPCAL1
3	20200001	20225000	HPCAL1
3	20200001	20225000	HPCAL1
3	20200001	20225000	HPCAL1
3	147425001	147450000	KANSL2
3	147425001	147450001	KANSL2
3	147450001	147475000	KANSL2
3	147450001	147475000	KANSL2
3	147475001	147500000	KANSL2
3	147450001	147475000	KANSL2
3	147450001	147500000	KANSL2
3	147475001	147500001	KANSL2
3	147475001	147500000	KANSL2
3	146600001	146650000	KCNH3
3	146600001	146625000	KCNH3
3	146600001	146625000	KCNH3
3	146600001	146625000	KCNH3
3	230950001	231000000	KCNJ4
3	230975001	231000000	KCNJ4
3	230950001	231000000	KDELR3
3	231000001	231050000	KDELR3
3	230975001	231000000	KDELR3
3	231000001	231025000	KDELR3
3	136825001	136850001	KERA
3	136825001	136850000	KERA
3	136825001	136850000	KERA
3	136800001	136850000	KERA
3	147125001	147150000	KMT2D
3	147100001	147150000	KMT2D
3	147100001	147125000	KMT2D
3	147100001	147125000	KMT2D
3	147100001	147125000	KMT2D
3	147075001	147100001	KMT2D
3	147075001	147100000	KMT2D
3	147075001	147100000	KMT2D
3	147050001	147100000	KMT2D
3	147425001	147450000	LALBA
3	147425001	147450001	LALBA
3	147450001	147475000	LALBA
3	147450001	147475000	LALBA
3	147475001	147500000	LALBA
3	147450001	147475000	LALBA
3	147450001	147500000	LALBA
3	147500001	147525000	LALBA
3	147500001	147525000	LALBA
3	147475001	147500001	LALBA
3	147475001	147500000	LALBA
3	147500001	147550000	LALBA
3	147500001	147525000	LALBA
3	124725001	124750000	LIN7A
3	124700001	124750000	LIN7A
3	147025001	147050000	LMBR1L
3	147050001	147075000	LMBR1L
3	147025001	147050001	LMBR1L
3	147050001	147075000	LMBR1L
3	147050001	147100000	LMBR1L
3	147050001	147075000	LMBR1L
3	147000001	147025000	LMBR1L
3	148175001	148200000	LOC101103970
3	148150001	148175000	LOC101103970
3	148150001	148200000	LOC101103970
3	148175001	148200001	LOC101103970
3	148200001	148225000	LOC101103970
3	148175001	148200000	LOC101103970
3	148200001	148225000	LOC101103970
3	148275001	148300001	LOC101104739
3	148275001	148300000	LOC101104739
3	20200001	20250000	LOC101110577
3	20200001	20225000	LOC101110577
3	50350001	50375000	LOC101110577
3	50325001	50350000	LOC101110577
3	50350001	50375000	LOC101110577
3	50325001	50350001	LOC101110577
3	40425001	40450001	LOC101110577
3	40450001	40475000	LOC101110577
3	40000001	40025000	LOC101110577
3	39975001	40000000	LOC101110577
3	40000001	40025000	LOC101110577
3	39975001	40000001	LOC101110577
3	40950001	40975000	LOC101110577
3	40975001	41000000	LOC101110577
3	40950001	41000000	LOC101110577
3	47425001	47450001	LOC101110577
3	47425001	47450000	LOC101110577
3	40000001	40050000	LOC101110577
3	40025001	40050000	LOC101110577
3	40000001	40025000	LOC101110577
3	14600001	14625000	LOC101110577
3	14625001	14650000	LOC101110577
3	14600001	14650000	LOC101110577
3	13925001	13950000	LOC101110577
3	20200001	20225000	LOC101110577
3	20200001	20225000	LOC101110577
3	13925001	13950001	LOC101110577
3	47400001	47425000	LOC101110577
3	47425001	47450000	LOC101110577
3	47400001	47450000	LOC101110577
3	26825001	26850000	LOC101110577
3	26825001	26850001	LOC101110577
3	26775001	26800000	LOC101110577
3	26800001	26825000	LOC101110577
3	26775001	26800001	LOC101110577
3	26800001	26825000	LOC101110577
3	24100001	24125000	LOC101110577
3	26800001	26850000	LOC101110577
3	26800001	26825000	LOC101110577
3	26825001	26850000	LOC101110577
3	47375001	47400000	LOC101110577
3	47375001	47400001	LOC101110577
3	47400001	47425000	LOC101110577
3	47400001	47425000	LOC101110577
3	47350001	47400000	LOC101110577
3	47375001	47400000	LOC101110577
3	47350001	47375000	LOC101110577
3	14625001	14650000	LOC101114503
3	14600001	14650000	LOC101114503
3	147500001	147525000	LOC101122017
3	147500001	147525000	LOC101122017
3	147525001	147550000	LOC101122017
3	147500001	147550000	LOC101122017
3	147500001	147525000	LOC101122017
3	147525001	147550000	LOC101122268
3	147500001	147550000	LOC101122268
3	147600001	147625000	LOC101122513
3	147600001	147625000	LOC101122513
3	147675001	147700000	LOC101123547
3	147700001	147725000	LOC101123547
3	147675001	147700001	LOC101123547
3	147700001	147725000	LOC101123547
3	147700001	147750000	LOC101123547
3	147700001	147725000	LOC101123547
3	138900001	138925000	LOC105607931
3	138925001	138950000	LOC105607931
3	138900001	138950000	LOC105607931
3	138850001	138900000	LOC105607931
3	138875001	138900000	LOC105607931
3	139025001	139050000	LOC105607931
3	139025001	139050001	LOC105607931
3	139050001	139075000	LOC105607931
3	139050001	139075000	LOC105607931
3	138950001	138975000	LOC105607931
3	138925001	138950001	LOC105607931
3	138925001	138950000	LOC105607931
3	139075001	139100000	LOC105607931
3	139050001	139075000	LOC105607931
3	139050001	139100000	LOC105607931
3	138850001	138875000	LOC105607931
3	138975001	139000001	LOC105607931
3	139000001	139025000	LOC105607931
3	139000001	139025000	LOC105607931
3	138975001	139000000	LOC105607931
3	138950001	138975000	LOC105607931
3	223300001	223325000	LOC105608603
3	223325001	223350000	LOC105608603
3	223300001	223350000	LOC105608603
3	223350001	223375000	LOC105608603
3	223350001	223375000	LOC105608603
3	223325001	223350001	LOC105608603
3	223325001	223350000	LOC105608603
3	223275001	223300000	LOC105608603
3	223275001	223300001	LOC105608603
3	223300001	223325000	LOC105608603
3	223300001	223325000	LOC105608603
3	155425001	155450000	LOC105608615
3	155425001	155450001	LOC105608615
3	155450001	155475000	LOC105608615
3	155450001	155475000	LOC105608615
3	155375001	155400000	LOC105608615
3	155350001	155400000	LOC105608615
3	155375001	155400001	LOC105608615
3	155400001	155425000	LOC105608615
3	155400001	155425000	LOC105608615
3	155375001	155400000	LOC105608615
3	155400001	155425000	LOC105608615
3	155400001	155450000	LOC105608615
3	155425001	155450000	LOC105608615
3	40000001	40025000	LOC105610458
3	39975001	40000000	LOC105610458
3	40000001	40025000	LOC105610458
3	39975001	40000001	LOC105610458
3	40000001	40050000	LOC105610458
3	40025001	40050000	LOC105610458
3	40000001	40025000	LOC105610458
3	149200001	149225000	LOC105611709
3	126225001	126250000	LOC105614707
3	126200001	126225000	LOC105614707
3	126200001	126250000	LOC105614707
3	126175001	126200000	LOC105614707
3	126175001	126200001	LOC105614707
3	126200001	126225000	LOC105614707
3	126200001	126225000	LOC105614707
3	126150001	126200000	LOC105614707
3	126175001	126200000	LOC105614707
3	126250001	126275000	LOC105614707
3	126250001	126275000	LOC105614707
3	126225001	126250001	LOC105614707
3	126225001	126250000	LOC105614707
3	126250001	126300000	LOC105614707
3	126250001	126275000	LOC105614707
3	147025001	147050000	LOC106990101
3	147025001	147050001	LOC106990101
3	147000001	147025000	LOC106990101
3	126300001	126325000	LOC114113620
3	126300001	126350000	LOC114113620
3	126325001	126350000	LOC114113620
3	126325001	126350000	LOC114113620
3	126350001	126375000	LOC114113620
3	126325001	126350001	LOC114113620
3	126350001	126375000	LOC114113620
3	126300001	126325000	LOC114113620
3	126300001	126325000	LOC114113620
3	126375001	126400000	LOC114113620
3	126350001	126400000	LOC114113620
3	126350001	126375000	LOC114113620
3	126400001	126425000	LOC114113620
3	126375001	126400001	LOC114113620
3	126400001	126425000	LOC114113620
3	126375001	126400000	LOC114113620
3	126425001	126450001	LOC114113620
3	126425001	126450000	LOC114113620
3	126425001	126450000	LOC114113620
3	126400001	126425000	LOC114113620
3	126400001	126450000	LOC114113620
3	225150001	225200000	LOC114114070
3	225150001	225175000	LOC114114070
3	136825001	136850001	LOC114114221
3	136825001	136850000	LOC114114221
3	136825001	136850000	LOC114114221
3	136800001	136850000	LOC114114221
3	20200001	20250000	LOC114114242
3	147425001	147450000	LOC114114244
3	147425001	147450001	LOC114114244
3	147425001	147450000	LOC114114245
3	147425001	147450001	LOC114114245
3	147425001	147450000	LOC114114247
3	147425001	147450001	LOC114114247
3	147725001	147750001	LOC114114276
3	147725001	147750000	LOC114114276
3	147700001	147725000	LOC114114276
3	147700001	147725000	LOC114114276
3	147725001	147750000	LOC114114276
3	147700001	147750000	LOC114114276
3	147700001	147725000	LOC114114276
3	146600001	146650000	MCRS1
3	146600001	146625000	MCRS1
3	146600001	146625000	MCRS1
3	146600001	146625000	MCRS1
3	146575001	146600001	MCRS1
3	146575001	146600000	MCRS1
3	146575001	146600000	MCRS1
3	146550001	146600000	MCRS1
3	126225001	126250000	METTL25
3	126200001	126225000	METTL25
3	126200001	126250000	METTL25
3	126125001	126150000	METTL25
3	126150001	126175000	METTL25
3	126125001	126150001	METTL25
3	126150001	126175000	METTL25
3	126175001	126200000	METTL25
3	126175001	126200001	METTL25
3	126200001	126225000	METTL25
3	126200001	126225000	METTL25
3	126150001	126200000	METTL25
3	126150001	126175000	METTL25
3	126175001	126200000	METTL25
3	126300001	126325000	METTL25
3	126300001	126350000	METTL25
3	126325001	126350000	METTL25
3	126250001	126275000	METTL25
3	126250001	126275000	METTL25
3	126225001	126250001	METTL25
3	126225001	126250000	METTL25
3	126325001	126350000	METTL25
3	126350001	126375000	METTL25
3	126325001	126350001	METTL25
3	126350001	126375000	METTL25
3	126275001	126300000	METTL25
3	126300001	126325000	METTL25
3	126275001	126300001	METTL25
3	126300001	126325000	METTL25
3	126250001	126300000	METTL25
3	126250001	126275000	METTL25
3	126275001	126300000	METTL25
3	126375001	126400000	METTL25
3	126350001	126400000	METTL25
3	126350001	126375000	METTL25
3	126400001	126425000	METTL25
3	126375001	126400001	METTL25
3	126400001	126425000	METTL25
3	126375001	126400000	METTL25
3	126425001	126450001	METTL25
3	126425001	126450000	METTL25
3	126425001	126450000	METTL25
3	126400001	126425000	METTL25
3	126400001	126450000	METTL25
3	126100001	126150000	METTL25
3	126125001	126150000	METTL25
3	139200001	139225000	MRPL42
3	139175001	139200000	MRPL42
3	139200001	139225000	MRPL42
3	139175001	139200001	MRPL42
3	139150001	139200000	MRPL42
3	139175001	139200000	MRPL42
3	139200001	139250000	MRPL42
3	139225001	139250000	MRPL42
3	139200001	139225000	MRPL42
3	139275001	139300000	MRPL42
3	139250001	139275000	MRPL42
3	139250001	139300000	MRPL42
3	139225001	139250000	MRPL42
3	139225001	139250001	MRPL42
3	139250001	139275000	MRPL42
3	139250001	139275000	MRPL42
3	146400001	146425000	NCKAP5L
3	228250001	228275000	NINJ2
3	139150001	139200000	NUDT4
3	20200001	20250000	ODC1
3	233400001	233425000	PHF5A
3	233400001	233450000	PHF5A
3	233425001	233450000	PHF5A
3	144525001	144550000	POU6F1
3	144525001	144550001	POU6F1
3	144550001	144575000	POU6F1
3	144550001	144575000	POU6F1
3	144500001	144550000	POU6F1
3	144525001	144550000	POU6F1
3	126000001	126050000	PPFIA2
3	126025001	126050000	PPFIA2
3	126125001	126150000	PPFIA2
3	126125001	126150001	PPFIA2
3	125550001	125600000	PPFIA2
3	126025001	126050000	PPFIA2
3	126025001	126050001	PPFIA2
3	126050001	126075000	PPFIA2
3	126050001	126075000	PPFIA2
3	126050001	126075000	PPFIA2
3	126075001	126100000	PPFIA2
3	126050001	126100000	PPFIA2
3	125550001	125575000	PPFIA2
3	126100001	126125000	PPFIA2
3	126100001	126125000	PPFIA2
3	126075001	126100001	PPFIA2
3	126075001	126100000	PPFIA2
3	126100001	126150000	PPFIA2
3	126125001	126150000	PPFIA2
3	126100001	126125000	PPFIA2
3	147125001	147150000	PRKAG1
3	147100001	147150000	PRKAG1
3	147100001	147125000	PRKAG1
3	147100001	147125000	PRKAG1
3	147100001	147125000	PRKAG1
3	146525001	146550000	PRPF40B
3	146550001	146600000	PRPF40B
3	146550001	146575000	PRPF40B
3	146550001	146575000	PRPF40B
3	146550001	146575000	PRPF40B
3	146525001	146550001	PRPF40B
3	13925001	13950000	PTGS1
3	13925001	13950001	PTGS1
3	147050001	147075000	RHEBL1
3	147050001	147075000	RHEBL1
3	147075001	147100001	RHEBL1
3	147075001	147100000	RHEBL1
3	147075001	147100000	RHEBL1
3	147050001	147100000	RHEBL1
3	147050001	147075000	RHEBL1
3	149875001	149900000	SLC38A4
3	144525001	144550000	SMAGP
3	144525001	144550001	SMAGP
3	144500001	144525000	SMAGP
3	144500001	144550000	SMAGP
3	144525001	144550000	SMAGP
3	144500001	144525000	SMAGP
3	144500001	144525000	SMAGP
3	139200001	139250000	SOCS2
3	139225001	139250000	SOCS2
3	139275001	139300000	SOCS2
3	139250001	139275000	SOCS2
3	139250001	139300000	SOCS2
3	139225001	139250000	SOCS2
3	139225001	139250001	SOCS2
3	139250001	139275000	SOCS2
3	139250001	139275000	SOCS2
3	146600001	146650000	SPATS2
3	122725001	122750001	SYT1
3	122750001	122775000	SYT1
3	122750001	122775000	SYT1
3	123100001	123150000	SYT1
3	123125001	123150000	SYT1
3	123100001	123125000	SYT1
3	123100001	123125000	SYT1
3	123100001	123125000	SYT1
3	123075001	123100001	SYT1
3	123075001	123100000	SYT1
3	122750001	122775000	SYT1
3	122750001	122800000	SYT1
3	122775001	122800000	SYT1
3	122800001	122850000	SYT1
3	122800001	122825000	SYT1
3	122775001	122800000	SYT1
3	122800001	122825000	SYT1
3	122775001	122800001	SYT1
3	122800001	122825000	SYT1
3	227600001	227625000	TEAD4
3	227600001	227625000	TEAD4
3	227600001	227625000	TEAD4
3	227600001	227650000	TEAD4
3	227625001	227650000	TEAD4
3	126425001	126450001	TMTC2
3	126425001	126450000	TMTC2
3	127575001	127600000	TMTC2
3	127575001	127600001	TMTC2
3	127500001	127525000	TMTC2
3	127500001	127525000	TMTC2
3	126425001	126450000	TMTC2
3	126400001	126450000	TMTC2
3	127550001	127600000	TMTC2
3	127575001	127600000	TMTC2
3	127550001	127575000	TMTC2
3	127500001	127525000	TMTC2
3	127500001	127550000	TMTC2
3	127525001	127550000	TMTC2
3	127550001	127575000	TMTC2
3	127525001	127550000	TMTC2
3	127550001	127575000	TMTC2
3	127525001	127550001	TMTC2
3	142925001	142950000	TNS2
3	142925001	142950001	TNS2
3	233400001	233425000	TOB2
3	233400001	233450000	TOB2
3	124700001	124750000	TRNAC-ACA_34
3	147025001	147050000	TRNAC-GCA_84
3	147050001	147075000	TRNAC-GCA_84
3	147025001	147050001	TRNAC-GCA_84
3	147050001	147075000	TRNAC-GCA_84
3	147050001	147100000	TRNAC-GCA_84
3	147050001	147075000	TRNAC-GCA_84
3	144525001	144550000	TRNAR-CCU_4
3	144525001	144550001	TRNAR-CCU_4
3	144550001	144575000	TRNAR-CCU_4
3	144550001	144575000	TRNAR-CCU_4
3	144500001	144550000	TRNAR-CCU_4
3	144525001	144550000	TRNAR-CCU_4
3	233400001	233450000	TRNAS-GGA_43
3	233425001	233450000	TRNAS-GGA_43
3	139200001	139225000	UBE2N
3	139175001	139200000	UBE2N
3	139200001	139225000	UBE2N
3	139175001	139200001	UBE2N
3	139150001	139200000	UBE2N
3	139175001	139200000	UBE2N
3	139200001	139250000	UBE2N
3	139200001	139225000	UBE2N
3	147125001	147150000	WNT1
3	147100001	147150000	WNT1
4	43350001	43375000	CACNA2D1
4	43350001	43400000	CACNA2D1
4	129700001	129750000	ESYT2
4	129700001	129725000	ESYT2
4	129725001	129750000	ESYT2
4	38375001	38400000	GRM3
4	38375001	38400001	GRM3
4	38400001	38425000	GRM3
4	38400001	38425000	GRM3
4	38350001	38400000	GRM3
4	38375001	38400000	GRM3
4	38450001	38475000	GRM3
4	38450001	38475000	GRM3
4	38425001	38450001	GRM3
4	38425001	38450000	GRM3
4	38425001	38450000	GRM3
4	38400001	38425000	GRM3
4	38400001	38450000	GRM3
4	37975001	38000000	GRM3
4	38000001	38025000	GRM3
4	37975001	38000001	GRM3
4	38000001	38025000	GRM3
4	37900001	37925000	GRM3
4	37900001	37925000	GRM3
4	37950001	37975000	GRM3
4	37950001	38000000	GRM3
4	37975001	38000000	GRM3
4	37925001	37950000	GRM3
4	37900001	37950000	GRM3
4	37900001	37925000	GRM3
4	37950001	37975000	GRM3
4	37925001	37950001	GRM3
4	37925001	37950000	GRM3
4	37950001	37975000	GRM3
4	38000001	38050000	GRM3
4	38000001	38025000	GRM3
4	38025001	38050000	GRM3
4	37900001	37925000	KIAA1324L
4	37875001	37900000	KIAA1324L
4	37900001	37925000	KIAA1324L
4	37875001	37900001	KIAA1324L
4	37750001	37800000	KIAA1324L
4	37750001	37775000	KIAA1324L
4	37900001	37950000	KIAA1324L
4	37900001	37925000	KIAA1324L
4	37850001	37875000	KIAA1324L
4	37775001	37800000	KIAA1324L
4	129700001	129750000	LOC114114631
4	129700001	129725000	LOC114114631
4	129725001	129750000	LOC114114631
4	129525001	129550000	NCAPG2
4	129575001	129600000	NCAPG2
4	129550001	129575000	NCAPG2
4	129550001	129600000	NCAPG2
4	129525001	129550001	NCAPG2
4	129550001	129575000	NCAPG2
4	129550001	129575000	NCAPG2
4	33650001	33675000	SP4
4	33650001	33700000	SP4
4	33675001	33700000	SP4
4	33625001	33650001	SP4
4	33650001	33675000	SP4
4	33650001	33675000	SP4
4	129900001	129925000	VIPR2
4	129900001	129925000	VIPR2
4	129700001	129750000	WDR60
4	129725001	129750000	WDR60
5	15475001	15500000	ADAMTS10
5	15450001	15500000	ADAMTS10
5	9475001	9500000	ADGRE3
5	9450001	9500000	ADGRE3
5	9450001	9475000	ADGRE3
5	9475001	9500001	ADGRE3
5	9475001	9500000	ADGRE3
5	9725001	9750000	ADGRE5
5	9700001	9750000	ADGRE5
5	9700001	9725000	ADGRE5
5	48275001	48300001	CAMLG
5	48275001	48300000	CAMLG
5	48275001	48300000	CAMLG
5	48250001	48300000	CAMLG
5	15250001	15275000	CD320
5	15250001	15275000	CD320
5	15225001	15250001	CD320
5	15225001	15250000	CD320
5	15225001	15250000	CD320
5	15200001	15250000	CD320
5	15250001	15275000	CERS4
5	15250001	15275000	CERS4
5	15225001	15250001	CERS4
5	15225001	15250000	CERS4
5	15200001	15225000	CERS4
5	15200001	15225000	CERS4
5	15225001	15250000	CERS4
5	15200001	15225000	CERS4
5	15200001	15250000	CERS4
5	105950001	105975000	FAM174A
5	105950001	105975000	FAM174A
5	15175001	15200000	FBN3
5	15175001	15200001	FBN3
5	15200001	15225000	FBN3
5	15200001	15225000	FBN3
5	15200001	15225000	FBN3
5	15200001	15250000	FBN3
5	14450001	14475000	INSR
5	14475001	14500001	INSR
5	14475001	14500000	INSR
5	13900001	13925000	KANK2
5	11725001	11750000	LOC101105656
5	11700001	11750000	LOC101105656
5	11725001	11750001	LOC101105656
5	11725001	11750000	LOC101105656
5	8725001	8750001	LOC101114776
5	8725001	8750000	LOC101114776
5	8725001	8750000	LOC101114776
5	8700001	8750000	LOC101114776
5	42100001	42150000	LOC101118610
5	48200001	48225000	LOC105607066
5	48225001	48250000	LOC105607066
5	48200001	48250000	LOC105607066
5	48225001	48250001	LOC105607066
5	48225001	48250000	LOC105607066
5	10175001	10200000	LOC105610487
5	10175001	10200001	LOC105610487
5	20475001	20500000	LOC105615229
5	105800001	105850000	LOC105615329
5	105825001	105850000	LOC105615329
5	105800001	105825000	LOC105615329
5	105950001	105975000	LOC105615329
5	105950001	105975000	LOC105615329
5	105925001	105950001	LOC105615329
5	105850001	105900000	LOC105615329
5	105850001	105875000	LOC105615329
5	105825001	105850000	LOC105615329
5	105850001	105875000	LOC105615329
5	105825001	105850001	LOC105615329
5	105850001	105875000	LOC105615329
5	10350001	10400000	LOC114114794
5	10350001	10375000	LOC114114794
5	10300001	10350000	LOC114114794
5	10325001	10350000	LOC114114794
5	10325001	10350000	LOC114114794
5	10350001	10375000	LOC114114794
5	10325001	10350001	LOC114114794
5	10350001	10375000	LOC114114794
5	42100001	42150000	LOC114114944
5	7750001	7775000	LOC114114988
5	51175001	51200000	LOC114115039
5	51150001	51200000	LOC114115039
5	48200001	48225000	LOC114115041
5	48200001	48250000	LOC114115041
5	10300001	10350000	LOC114115084
5	10325001	10350000	LOC114115084
5	10325001	10350000	LOC114115084
5	10325001	10350001	LOC114115084
5	10175001	10200000	MIR23A
5	10175001	10200001	MIR23A
5	10175001	10200000	MIR27A
5	10175001	10200001	MIR27A
5	15475001	15500000	MYO1F
5	15450001	15475000	MYO1F
5	15450001	15500000	MYO1F
5	15250001	15275000	NDUFA7
5	15250001	15275000	NDUFA7
5	32900001	32950000	PRR16
5	104150001	104200000	RGMB
5	104150001	104175000	RGMB
5	104100001	104125000	RGMB
5	104100001	104125000	RGMB
5	104075001	104100001	RGMB
5	104075001	104100000	RGMB
5	104125001	104150000	RGMB
5	104100001	104150000	RGMB
5	104100001	104125000	RGMB
5	48200001	48225000	SAR1B
5	48225001	48250000	SAR1B
5	48200001	48250000	SAR1B
5	48225001	48250001	SAR1B
5	48225001	48250000	SAR1B
5	48200001	48225000	SEC24A
5	48225001	48250000	SEC24A
5	48200001	48250000	SEC24A
5	48275001	48300001	SEC24A
5	48275001	48300000	SEC24A
5	48250001	48275000	SEC24A
5	48250001	48275000	SEC24A
5	48225001	48250001	SEC24A
5	48225001	48250000	SEC24A
5	48275001	48300000	SEC24A
5	48250001	48300000	SEC24A
5	48250001	48275000	SEC24A
5	13900001	13925000	SPC24
5	51175001	51200000	SPOCK1
5	51150001	51200000	SPOCK1
5	83375001	83400000	TENM2
5	83350001	83375000	TENM2
5	83350001	83400000	TENM2
5	82725001	82750000	TENM2
5	82700001	82750000	TENM2
5	82600001	82650000	TENM2
5	82600001	82625000	TENM2
5	83725001	83750001	TENM2
5	83750001	83775000	TENM2
5	82625001	82650000	TENM2
5	82600001	82625000	TENM2
5	82600001	82625000	TENM2
5	83750001	83775000	TENM2
5	82700001	82725000	TENM2
5	86900001	86925000	TRNAS-ACU
5	86900001	86925000	TRNAS-ACU
5	9400001	9425000	ZNF333
5	10175001	10200000	ZSWIM4
5	10175001	10200001	ZSWIM4
6	99550001	99600000	BTC
6	38325001	38350000	CCSER1
6	38300001	38350000	CCSER1
6	38300001	38325000	CCSER1
6	124900001	124925000	CLRN2
6	124900001	124950000	CLRN2
6	35400001	35425000	GRID2
6	35400001	35425000	GRID2
6	35375001	35400001	GRID2
6	124900001	124925000	QDPR
6	124900001	124950000	QDPR
6	112050001	112075000	SLC10A6
6	112050001	112075000	SLC10A6
6	22575001	22600001	TBCK
7	96425001	96450000	CEP128
7	96400001	96425000	CEP128
7	96375001	96400001	CEP128
7	96400001	96425000	CEP128
7	96400001	96450000	CEP128
7	96400001	96425000	CEP128
7	16550001	16600000	CORO2B
7	16550001	16575000	CORO2B
7	52250001	52275000	FAM81A
7	52250001	52300000	FAM81A
7	52200001	52250000	FAM81A
7	52200001	52225000	FAM81A
7	52225001	52250000	FAM81A
7	52225001	52250000	FAM81A
7	52225001	52250001	FAM81A
7	52250001	52275000	FAM81A
7	52250001	52275000	FAM81A
7	27550001	27575000	LOC101108659
7	27575001	27600000	LOC101108659
7	27550001	27600000	LOC101108659
7	27575001	27600000	LOC101108922
7	27550001	27600000	LOC101108922
7	27650001	27675000	LOC101109452
7	27550001	27575000	LOC101120581
7	27575001	27600000	LOC101120581
7	27550001	27600000	LOC101120581
7	83750001	83800000	LOC105607009
7	86300001	86350000	PCNX1
7	86300001	86325000	PCNX1
7	86250001	86300000	PCNX1
7	86275001	86300000	PCNX1
7	86300001	86325000	PCNX1
7	86275001	86300000	PCNX1
7	86300001	86325000	PCNX1
7	86275001	86300001	PCNX1
7	71000001	71025000	PELI2
7	70950001	70975000	PELI2
7	70975001	71000000	PELI2
7	70950001	71000000	PELI2
7	71200001	71225000	PELI2
7	70950001	70975000	PELI2
7	70950001	70975000	PELI2
7	83750001	83800000	RAD51B
7	83750001	83775000	RAD51B
7	83750001	83775000	RAD51B
7	83750001	83775000	RAD51B
7	86300001	86350000	SIPA1L1
7	86300001	86325000	SIPA1L1
7	86250001	86300000	SIPA1L1
7	86275001	86300000	SIPA1L1
7	86300001	86325000	SIPA1L1
7	86275001	86300000	SIPA1L1
7	86300001	86325000	SIPA1L1
7	86275001	86300001	SIPA1L1
7	86625001	86650000	SIPA1L1
7	85100001	85125000	SLC10A1
7	85075001	85100001	SLC10A1
7	85075001	85100000	SLC10A1
7	85100001	85125000	SLC10A1
7	85075001	85100000	SLC10A1
7	85050001	85100000	SLC10A1
7	85325001	85350000	SLC8A3
7	85300001	85325000	SLC8A3
7	85300001	85325000	SLC8A3
7	85300001	85325000	SLC8A3
7	85300001	85350000	SLC8A3
7	85100001	85125000	SMOC1
7	85075001	85100001	SMOC1
7	85075001	85100000	SMOC1
7	85100001	85125000	SMOC1
7	85300001	85325000	SMOC1
7	85300001	85325000	SMOC1
7	85075001	85100000	SMOC1
7	85050001	85100000	SMOC1
7	85300001	85325000	SMOC1
7	85300001	85350000	SMOC1
7	85050001	85100000	SRSF5
7	71250001	71275000	TMEM260
7	96425001	96450000	TRNAW-CCA_72
7	96400001	96425000	TRNAW-CCA_72
7	96400001	96425000	TRNAW-CCA_72
7	96400001	96450000	TRNAW-CCA_72
7	96400001	96425000	TRNAW-CCA_72
7	85825001	85850000	TTC9
8	66925001	66950000	AHI1
8	66900001	66925000	AHI1
8	66900001	66950000	AHI1
8	29725001	29750001	CDK19
8	29750001	29775000	CDK19
8	29750001	29775000	CDK19
8	29800001	29825000	CDK19
8	29800001	29850000	CDK19
8	29825001	29850000	CDK19
8	29775001	29800000	CDK19
8	29750001	29775000	CDK19
8	29750001	29800000	CDK19
8	29800001	29825000	CDK19
8	29775001	29800001	CDK19
8	29800001	29825000	CDK19
8	29775001	29800000	CDK19
8	29725001	29750000	CDK19
8	60875001	60900000	LAMA2
8	95500001	95550000	LOC114116275
8	95500001	95525000	LOC114116275
8	95500001	95525000	LOC114116275
8	95500001	95525000	LOC114116275
8	95500001	95550000	PDE10A
8	95500001	95525000	PDE10A
8	95500001	95525000	PDE10A
8	95475001	95500000	PDE10A
8	95475001	95500001	PDE10A
8	95500001	95525000	PDE10A
8	61700001	61725000	TMEM200A
8	61725001	61750000	TMEM200A
8	61700001	61750000	TMEM200A
8	61750001	61775000	TMEM200A
8	61725001	61750001	TMEM200A
8	61725001	61750000	TMEM200A
10	22900001	22925000	C10H13orf42
10	22900001	22950000	C10H13orf42
10	22925001	22950000	C10H13orf42
10	22950001	22975000	C10H13orf42
10	22925001	22950000	C10H13orf42
10	22950001	22975000	C10H13orf42
10	22925001	22950001	C10H13orf42
10	22950001	23000000	C10H13orf42
10	22950001	22975000	C10H13orf42
10	25050001	25075000	COG6
10	25050001	25075000	COG6
10	25025001	25050001	COG6
10	25025001	25050000	COG6
10	23075001	23100000	FAM124A
10	23050001	23100000	FAM124A
10	23050001	23075000	FAM124A
10	23075001	23100001	FAM124A
10	23075001	23100000	FAM124A
10	22900001	22925000	FAM124A
10	22900001	22950000	FAM124A
10	22925001	22950000	FAM124A
10	23000001	23025000	FAM124A
10	23000001	23050000	FAM124A
10	23025001	23050000	FAM124A
10	22975001	23000000	FAM124A
10	22975001	23000001	FAM124A
10	23000001	23025000	FAM124A
10	23000001	23025000	FAM124A
10	23025001	23050000	FAM124A
10	23050001	23075000	FAM124A
10	23025001	23050001	FAM124A
10	23050001	23075000	FAM124A
10	22950001	22975000	FAM124A
10	22925001	22950000	FAM124A
10	22950001	22975000	FAM124A
10	22925001	22950001	FAM124A
10	22950001	23000000	FAM124A
10	22975001	23000000	FAM124A
10	22950001	22975000	FAM124A
10	33825001	33850000	FLT3
10	33800001	33825000	FLT3
10	33800001	33850000	FLT3
10	33800001	33825000	FLT3
10	33800001	33825000	FLT3
10	21025001	21050001	FNDC3A
10	21025001	21050000	FNDC3A
10	21025001	21050000	FNDC3A
10	21000001	21050000	FNDC3A
10	21000001	21025000	FNDC3A
10	34000001	34025000	GSX1
10	34000001	34025000	GSX1
10	34025001	34050001	GSX1
10	34025001	34050000	GSX1
10	34025001	34050000	GSX1
10	34000001	34025000	GSX1
10	34000001	34050000	GSX1
10	31575001	31600000	HSPH1
10	31600001	31625000	HSPH1
10	31575001	31600001	HSPH1
10	31600001	31625000	HSPH1
10	31550001	31600000	HSPH1
10	31575001	31600000	HSPH1
10	23250001	23275000	INTS6
10	23250001	23275000	INTS6
10	23325001	23350000	INTS6
10	52100001	52125000	KLF12
10	52800001	52825000	KLF12
10	52800001	52825000	KLF12
10	52825001	52850000	KLF12
10	52800001	52825000	KLF12
10	52800001	52850000	KLF12
10	24025001	24050000	LOC101107613
10	24000001	24050000	LOC101107613
10	24000001	24025000	LOC101107613
10	24025001	24050001	LOC101107613
10	24025001	24050000	LOC101107613
10	31575001	31600000	LOC101111560
10	31600001	31625000	LOC101111560
10	31575001	31600001	LOC101111560
10	31600001	31625000	LOC101111560
10	31550001	31575000	LOC101111560
10	31550001	31600000	LOC101111560
10	31575001	31600000	LOC101111560
10	31550001	31575000	LOC101111560
10	31550001	31575000	LOC101111560
10	49225001	49250000	LOC114116730
10	49400001	49425000	LOC114116730
10	49400001	49425000	LOC114116730
10	49100001	49150000	LOC114116730
10	49100001	49125000	LOC114116730
10	49125001	49150000	LOC114116730
10	49025001	49050000	LOC114116730
10	49000001	49050000	LOC114116730
10	48625001	48650000	LOC114116730
10	49050001	49075000	LOC114116730
10	49025001	49050001	LOC114116730
10	49050001	49075000	LOC114116730
10	49025001	49050000	LOC114116730
10	49100001	49125000	LOC114116730
10	49075001	49100000	LOC114116730
10	49100001	49125000	LOC114116730
10	49075001	49100001	LOC114116730
10	48850001	48875000	LOC114116730
10	48850001	48900000	LOC114116730
10	49050001	49075000	LOC114116730
10	49050001	49100000	LOC114116730
10	49075001	49100000	LOC114116730
10	49000001	49025000	LOC114116730
10	48875001	48900000	LOC114116730
10	33000001	33050000	LOC114116739
10	33025001	33050000	LOC114116739
10	33025001	33050000	LOC114116739
10	33025001	33050001	LOC114116739
10	58100001	58125000	LOC114116744
10	58350001	58375000	LOC114116744
10	58350001	58375000	LOC114116744
10	58325001	58350001	LOC114116744
10	57975001	58000001	LOC114116744
10	58000001	58025000	LOC114116744
10	58000001	58025000	LOC114116744
10	57975001	58000000	LOC114116744
10	58025001	58050000	LOC114116744
10	58025001	58050001	LOC114116744
10	58000001	58025000	LOC114116744
10	58000001	58050000	LOC114116744
10	58025001	58050000	LOC114116744
10	58100001	58125000	LOC114116747
10	58350001	58375000	LOC114116747
10	58350001	58375000	LOC114116747
10	58325001	58350001	LOC114116747
10	32900001	32925000	MTUS2
10	32900001	32925000	MTUS2
10	32825001	32850001	MTUS2
10	32825001	32850000	MTUS2
10	33000001	33050000	MTUS2
10	33025001	33050000	MTUS2
10	33025001	33050000	MTUS2
10	33025001	33050001	MTUS2
10	28250001	28275000	NBEA
10	28350001	28375000	NBEA
10	28350001	28375000	NBEA
10	28325001	28350001	NBEA
10	28375001	28400001	NBEA
10	28375001	28400000	NBEA
10	28325001	28350000	NBEA
10	28375001	28400000	NBEA
10	28350001	28400000	NBEA
10	28350001	28375000	NBEA
10	28250001	28275000	NBEA
10	23800001	23850000	NEK5
10	23825001	23850000	NEK5
10	23825001	23850000	NEK5
10	23825001	23850001	NEK5
10	23800001	23825000	NEK5
10	57975001	58000001	RNF219
10	58000001	58025000	RNF219
10	58000001	58025000	RNF219
10	57975001	58000000	RNF219
10	58025001	58050000	RNF219
10	58025001	58050001	RNF219
10	58000001	58025000	RNF219
10	58000001	58050000	RNF219
10	58025001	58050000	RNF219
10	32800001	32825000	SLC7A1
10	32800001	32825000	SLC7A1
10	32825001	32850001	SLC7A1
10	32825001	32850000	SLC7A1
10	32725001	32750000	SLC7A1
10	32725001	32750001	SLC7A1
10	32700001	32725000	SLC7A1
10	32700001	32750000	SLC7A1
10	32725001	32750000	SLC7A1
10	32700001	32725000	SLC7A1
10	32700001	32725000	SLC7A1
10	24025001	24050000	TRNAM-CAU_10
10	24000001	24050000	TRNAM-CAU_10
10	24000001	24025000	TRNAM-CAU_10
10	24025001	24050001	TRNAM-CAU_10
10	24025001	24050000	TRNAM-CAU_10
11	25600001	25625000	CALCOCO2
11	25625001	25650000	CALCOCO2
11	25600001	25650000	CALCOCO2
11	12025001	12050000	GCGR
11	12025001	12050001	GCGR
11	22950001	22975000	GSDMB
11	22925001	22950000	GSDMB
11	22950001	22975000	GSDMB
11	22925001	22950001	GSDMB
11	22950001	22975000	IKZF3
11	22950001	22975000	IKZF3
11	22925001	22950000	LRRC3C
11	22925001	22950001	LRRC3C
11	22925001	22950000	ORMDL3
11	22925001	22950001	ORMDL3
11	25600001	25625000	TTLL6
11	25600001	25650000	TTLL6
11	22950001	22975000	ZPBP2
11	22950001	22975000	ZPBP2
12	60300001	60325000	CACYBP
12	60300001	60325000	CACYBP
12	74150001	74175000	CENPF
12	74150001	74200000	CENPF
12	31250001	31300000	ENAH
12	31300001	31325000	LOC114117353
12	31300001	31350000	LOC114117353
12	31325001	31350000	LOC114117353
12	31250001	31300000	LOC114117353
12	31275001	31300000	LOC114117353
12	60275001	60300000	MRPS14
12	60250001	60300000	MRPS14
12	60300001	60325000	MRPS14
12	60300001	60325000	MRPS14
12	60275001	60300001	MRPS14
12	60275001	60300000	MRPS14
12	54150001	54200000	PEX10
12	54150001	54175000	PEX10
12	54175001	54200000	PEX10
12	54150001	54200000	PLCH2
12	54150001	54175000	PLCH2
12	54175001	54200000	PLCH2
12	60250001	60275000	RABGAP1L
12	60275001	60300000	RABGAP1L
12	60250001	60300000	RABGAP1L
12	60200001	60225000	RABGAP1L
12	60200001	60225000	RABGAP1L
12	60300001	60325000	RABGAP1L
12	60300001	60325000	RABGAP1L
12	60275001	60300001	RABGAP1L
12	60275001	60300000	RABGAP1L
12	54150001	54200000	RER1
12	54175001	54200000	RER1
12	68125001	68150001	RGSL1
12	68150001	68175000	RGSL1
12	68150001	68175000	RGSL1
12	55400001	55425000	SPEN
12	55400001	55425000	SPEN
12	60850001	60875000	TNR
12	60825001	60850001	TNR
12	60850001	60875000	TNR
12	55400001	55425000	ZBTB17
12	55400001	55425000	ZBTB17
13	53700001	53725000	ATRN
13	53700001	53750000	ATRN
13	53675001	53700000	ATRN
13	53675001	53700001	ATRN
13	53700001	53725000	ATRN
13	53700001	53725000	ATRN
13	39300001	39350000	BFSP1
13	39300001	39325000	BFSP1
13	39275001	39300000	BFSP1
13	39300001	39325000	BFSP1
13	39275001	39300001	BFSP1
13	39300001	39325000	BFSP1
13	53500001	53525000	C13H20orf27
13	53500001	53525000	C13H20orf27
13	65950001	65975000	CHMP4B
13	65950001	65975000	CHMP4B
13	65950001	66000000	CHMP4B
13	65950001	65975000	CHMP4B
13	66050001	66075000	CHMP4B
13	66050001	66075000	CHMP4B
13	65975001	66000000	CHMP4B
13	63275001	63300000	DEFB119
13	63275001	63300001	DEFB119
13	63300001	63325000	DEFB119
13	63300001	63325000	DEFB119
13	63300001	63325000	DEFB119
13	63300001	63350000	DEFB119
13	63300001	63325000	DEFB121
13	63300001	63325000	DEFB121
13	63300001	63325000	DEFB121
13	63300001	63350000	DEFB121
13	39325001	39350000	DSTN
13	39300001	39350000	DSTN
13	39300001	39325000	DSTN
13	39300001	39325000	DSTN
13	39300001	39325000	DSTN
13	53500001	53525000	HSPA12B
13	53500001	53525000	HSPA12B
13	65950001	65975000	LOC105606908
13	65950001	65975000	LOC105606908
13	65950001	66000000	LOC105606908
13	65950001	65975000	LOC105606908
13	39325001	39350000	LOC105613245
13	39300001	39350000	LOC105613245
13	39300001	39325000	LOC105613245
13	39275001	39300000	LOC105613245
13	39300001	39325000	LOC105613245
13	39275001	39300001	LOC105613245
13	39300001	39325000	LOC105613245
13	21900001	21925000	MALRD1
13	21900001	21925000	MALRD1
13	21875001	21900001	MALRD1
13	21875001	21900000	MALRD1
13	21975001	22000000	MALRD1
13	21875001	21900000	MALRD1
13	21850001	21900000	MALRD1
13	21975001	22000001	MALRD1
13	22000001	22025000	MALRD1
13	56950001	56975000	NTSR1
13	56950001	56975000	NTSR1
13	65900001	65925000	PXMP4
13	65900001	65925000	PXMP4
13	65900001	65925000	PXMP4
13	65900001	65950000	PXMP4
13	41250001	41275000	RALGAPA2
13	41250001	41275000	RALGAPA2
13	39325001	39350000	RRBP1
13	39300001	39350000	RRBP1
13	55250001	55275000	STK35
13	55250001	55300000	STK35
13	55150001	55200000	STK35
13	55175001	55200000	STK35
13	55200001	55225000	STK35
13	55175001	55200000	STK35
13	55200001	55225000	STK35
13	55175001	55200001	STK35
13	55225001	55250000	STK35
13	55200001	55250000	STK35
13	55200001	55225000	STK35
13	55225001	55250001	STK35
13	55250001	55275000	STK35
13	55250001	55275000	STK35
13	55225001	55250000	STK35
13	55150001	55175000	TGM3
13	55150001	55200000	TGM3
13	55175001	55200000	TGM3
13	55175001	55200000	TGM3
13	55175001	55200001	TGM3
13	66075001	66100001	TRNAG-UCC_36
13	66050001	66075000	TRNAG-UCC_36
13	66075001	66100000	TRNAG-UCC_36
13	66050001	66075000	TRNAG-UCC_36
13	65900001	65925000	ZNF341
13	65900001	65925000	ZNF341
13	65950001	65975000	ZNF341
13	65950001	65975000	ZNF341
13	65925001	65950001	ZNF341
13	65925001	65950000	ZNF341
13	65900001	65925000	ZNF341
13	65925001	65950000	ZNF341
13	65900001	65950000	ZNF341
13	65950001	66000000	ZNF341
13	65950001	65975000	ZNF341
14	37400001	37450000	CDH16
14	37400001	37450000	CES2
14	37425001	37450000	CES2
14	37425001	37450000	CES2
14	37425001	37450001	CES2
14	37400001	37450000	CES3
14	37425001	37450000	CES3
14	37425001	37450000	CES3
14	37425001	37450001	CES3
14	37400001	37450000	CES4A
14	37425001	37450000	CES4A
14	37425001	37450000	CES4A
14	37425001	37450001	CES4A
14	37400001	37450000	CIAO2B
14	53975001	54000000	LOC101103174
14	53950001	53975000	LOC101103174
14	53950001	54000000	LOC101103174
14	53975001	54000000	LOC101103343
14	53950001	53975000	LOC101103343
14	53950001	54000000	LOC101103343
14	53950001	53975000	LOC105616889
14	53950001	54000000	LOC105616889
14	37400001	37450000	LOC114117795
14	37425001	37450000	LOC114117795
14	37425001	37450000	LOC114117795
14	37425001	37450001	LOC114117795
14	62050001	62075000	LOC114117913
14	62050001	62100000	LOC114117913
14	62050001	62075000	LOC114118146
14	62050001	62100000	LOC114118146
14	37400001	37450000	RRAD
15	43700001	43750000	DKK3
15	43700001	43725000	DKK3
15	43700001	43725000	DKK3
15	43675001	43700000	DKK3
15	43700001	43725000	DKK3
15	43675001	43700001	DKK3
15	71800001	71825000	LDLRAD3
15	71800001	71825000	LDLRAD3
15	71800001	71825000	LDLRAD3
15	71800001	71850000	LDLRAD3
15	52850001	52900000	LOC101107990
15	52875001	52900000	LOC101107990
15	52875001	52900000	LOC101107990
15	52875001	52900001	LOC101107990
15	52900001	52950000	LOC101108251
15	52900001	52925000	LOC101108251
15	52850001	52900000	LOC101108251
15	52875001	52900000	LOC101108251
15	52875001	52900000	LOC101108251
15	52900001	52925000	LOC101108251
15	52900001	52925000	LOC101108251
15	52875001	52900001	LOC101108251
15	52900001	52950000	LOC101108512
15	52900001	52925000	LOC101108512
15	52900001	52925000	LOC101108512
15	52900001	52925000	LOC101108512
15	52900001	52950000	LOC101114975
15	52900001	52925000	LOC101114975
15	52850001	52900000	LOC101114975
15	52875001	52900000	LOC101114975
15	52875001	52900000	LOC101114975
15	52900001	52925000	LOC101114975
15	52900001	52925000	LOC101114975
15	52875001	52900001	LOC101114975
15	52900001	52950000	LOC101115731
15	52925001	52950000	LOC101115731
15	43700001	43750000	LOC114118475
15	43700001	43725000	LOC114118475
15	43700001	43725000	LOC114118475
15	43700001	43725000	LOC114118475
15	4600001	4625000	PDGFD
15	4575001	4600000	PDGFD
15	4600001	4625000	PDGFD
15	4575001	4600001	PDGFD
15	4550001	4600000	PDGFD
15	4575001	4600000	PDGFD
15	84050001	84075000	PTPRJ
15	84075001	84100000	PTPRJ
15	84050001	84100000	PTPRJ
15	84075001	84100001	PTPRJ
15	84100001	84125000	PTPRJ
15	84075001	84100000	PTPRJ
15	84100001	84125000	PTPRJ
15	84125001	84150000	PTPRJ
15	84100001	84125000	PTPRJ
15	84100001	84150000	PTPRJ
15	30400001	30425000	SIK3
15	81100001	81150000	TSPAN18
15	81125001	81150000	TSPAN18
16	35450001	35475000	LOC105602567
16	35450001	35475000	LOC105602567
16	35450001	35475000	LOC105602567
16	35450001	35500000	LOC105602567
16	35400001	35450000	LOC114118771
16	35400001	35425000	LOC114118771
16	35400001	35450000	PRKAA1
16	35425001	35450000	PRKAA1
16	35400001	35425000	PRKAA1
16	35425001	35450000	PRKAA1
16	35425001	35450001	PRKAA1
16	35450001	35475000	PRKAA1
16	35450001	35475000	PRKAA1
16	35450001	35475000	PRKAA1
16	35450001	35500000	PRKAA1
16	35475001	35500000	PTGER4
16	35475001	35500001	PTGER4
16	35500001	35525000	PTGER4
16	35450001	35500000	PTGER4
16	35475001	35500000	PTGER4
16	35400001	35450000	RPL37
16	35425001	35450000	RPL37
16	35400001	35425000	RPL37
16	35425001	35450000	RPL37
16	35425001	35450001	RPL37
16	35475001	35500000	TTC33
16	35475001	35500001	TTC33
16	35500001	35525000	TTC33
16	35450001	35475000	TTC33
16	35450001	35475000	TTC33
16	35450001	35475000	TTC33
16	35450001	35500000	TTC33
16	35475001	35500000	TTC33
16	72850001	72900000	UBE2QL1
16	72875001	72900000	UBE2QL1
16	72875001	72900000	UBE2QL1
16	72900001	72925000	UBE2QL1
16	72875001	72900001	UBE2QL1
17	5650001	5700000	ARFIP1
17	47325001	47350000	C17H4orf45
17	47300001	47350000	C17H4orf45
17	6150001	6175000	FBXW7
17	6150001	6200000	FBXW7
17	6050001	6100000	FBXW7
17	6050001	6075000	FBXW7
17	6125001	6150000	FBXW7
17	5975001	6000000	FBXW7
17	5975001	6000001	FBXW7
17	6000001	6025000	FBXW7
17	6000001	6025000	FBXW7
17	6125001	6150001	FBXW7
17	6150001	6175000	FBXW7
17	6150001	6175000	FBXW7
17	6050001	6075000	FBXW7
17	6025001	6050000	FBXW7
17	6050001	6075000	FBXW7
17	6025001	6050001	FBXW7
17	6000001	6025000	FBXW7
17	6000001	6050000	FBXW7
17	6025001	6050000	FBXW7
17	70000001	70050000	LHX5
17	70000001	70025000	LHX5
17	6450001	6475000	LOC105602703
17	6425001	6450001	LOC105602703
17	6450001	6475000	LOC105602703
17	6425001	6450000	LOC105602703
17	6425001	6450000	LOC105602703
17	6400001	6425000	LOC105602703
17	6400001	6450000	LOC105602703
17	5975001	6000000	LOC114108931
17	5975001	6000001	LOC114108931
17	6000001	6025000	LOC114108931
17	6000001	6025000	LOC114108931
17	6000001	6025000	LOC114108931
17	6000001	6050000	LOC114108931
17	5000001	5025000	MND1
17	5000001	5025000	MND1
17	70000001	70050000	SDS
17	70025001	70050000	SDS
17	70000001	70050000	SDSL
17	70000001	70025000	SDSL
17	70025001	70050000	SDSL
17	5650001	5700000	TIGD4
17	5675001	5700000	TIGD4
17	5725001	5750000	TIGD4
17	5675001	5700000	TIGD4
17	5675001	5700001	TIGD4
17	5700001	5725000	TIGD4
17	5700001	5725000	TIGD4
17	5700001	5725000	TIGD4
17	5700001	5750000	TIGD4
17	5650001	5700000	TMEM154
17	5675001	5700000	TMEM154
17	5975001	6000000	TMEM154
17	5975001	6000001	TMEM154
17	5725001	5750000	TMEM154
17	5675001	5700000	TMEM154
17	5675001	5700001	TMEM154
17	5700001	5725000	TMEM154
17	5700001	5725000	TMEM154
17	5700001	5725000	TMEM154
17	5700001	5750000	TMEM154
18	28950001	29000000	CHRNA3
18	28975001	29000000	CHRNB4
18	28950001	29000000	CHRNB4
18	31000001	31050000	CSPG4
18	31000001	31025000	CSPG4
18	68300001	68325000	EXOC3L4
18	68300001	68325000	EXOC3L4
18	68275001	68300001	EXOC3L4
18	68300001	68350000	EXOC3L4
18	68300001	68325000	EXOC3L4
18	68275001	68300001	LBHD2
18	68450001	68475000	LOC101122983
18	68425001	68450001	LOC101122983
18	68425001	68450000	LOC101122983
18	68300001	68350000	LOC105605761
18	68325001	68350000	LOC105605761
18	68350001	68375000	LOC105605761
18	68325001	68350000	LOC105605761
18	68350001	68375000	LOC105605761
18	68325001	68350001	LOC105605761
18	68300001	68325000	LOC105605780
18	68300001	68325000	LOC105605780
18	68275001	68300001	LOC105605780
18	68300001	68350000	LOC105605780
18	68300001	68325000	LOC105605780
18	68300001	68325000	LOC114109056
18	68300001	68325000	LOC114109056
18	68300001	68350000	LOC114109056
18	68325001	68350000	LOC114109056
18	68300001	68325000	LOC114109056
18	68350001	68375000	LOC114109056
18	68325001	68350000	LOC114109056
18	68350001	68375000	LOC114109056
18	68325001	68350001	LOC114109056
18	68350001	68375000	LOC114109057
18	68350001	68375000	LOC114109057
18	68425001	68450001	LOC114109057
18	68425001	68450000	LOC114109057
18	31000001	31050000	ODF3L1
18	31000001	31025000	ODF3L1
19	52550001	52575000	BSN
19	52550001	52600000	BSN
19	52550001	52575000	BSN
19	52550001	52575000	BSN
19	48175001	48200001	CACNA2D3
19	48200001	48225000	CACNA2D3
19	48200001	48225000	CACNA2D3
19	55150001	55175000	CCR3
19	55150001	55200000	CCR3
19	55125001	55150000	CCR3
19	55125001	55150001	CCR3
19	55150001	55175000	CCR3
19	55150001	55175000	CCR3
19	55100001	55125000	CCR3
19	55100001	55150000	CCR3
19	55125001	55150000	CCR3
19	55075001	55100000	CCR3
19	55050001	55075000	CCR3
19	55050001	55100000	CCR3
19	55025001	55050000	CCR3
19	55025001	55050001	CCR3
19	55050001	55075000	CCR3
19	55050001	55075000	CCR3
19	55100001	55125000	CCR3
19	55075001	55100001	CCR3
19	55100001	55125000	CCR3
19	55075001	55100000	CCR3
19	55000001	55025000	CCR3
19	55000001	55050000	CCR3
19	55025001	55050000	CCR3
19	55000001	55025000	CCR3
19	55000001	55025000	CCR3
19	54925001	54950000	CCRL2
19	54925001	54950001	CCRL2
19	49050001	49100000	CHDH
19	49075001	49100000	CHDH
19	49100001	49125000	CHDH
19	49075001	49100000	CHDH
19	49075001	49100001	CHDH
19	49100001	49125000	CHDH
19	55300001	55325000	CXCR6
19	52550001	52575000	DAG1
19	52550001	52600000	DAG1
19	52550001	52575000	DAG1
19	52550001	52575000	DAG1
19	45775001	45800000	DNAH12
19	31925001	31950000	FOXP1
19	31900001	31950000	FOXP1
19	55275001	55300000	FYCO1
19	55275001	55300001	FYCO1
19	55300001	55325000	FYCO1
19	49050001	49100000	IL17RB
19	49075001	49100000	IL17RB
19	49100001	49125000	IL17RB
19	49075001	49100000	IL17RB
19	49075001	49100001	IL17RB
19	49100001	49125000	IL17RB
19	55175001	55200001	LOC101103766
19	55175001	55200000	LOC101103766
19	55150001	55175000	LOC101103766
19	55175001	55200000	LOC101103766
19	55150001	55200000	LOC101103766
19	55125001	55150000	LOC101103766
19	55125001	55150001	LOC101103766
19	55150001	55175000	LOC101103766
19	55150001	55175000	LOC101103766
19	55100001	55125000	LOC101103766
19	55100001	55150000	LOC101103766
19	55125001	55150000	LOC101103766
19	55075001	55100000	LOC101103766
19	55050001	55100000	LOC101103766
19	55100001	55125000	LOC101103766
19	55075001	55100001	LOC101103766
19	55100001	55125000	LOC101103766
19	55075001	55100000	LOC101103766
19	55075001	55100000	LOC101117706
19	55050001	55075000	LOC101117706
19	55050001	55100000	LOC101117706
19	55025001	55050000	LOC101117706
19	55025001	55050001	LOC101117706
19	55050001	55075000	LOC101117706
19	55050001	55075000	LOC101117706
19	55075001	55100001	LOC101117706
19	55075001	55100000	LOC101117706
19	55000001	55025000	LOC101117706
19	55000001	55050000	LOC101117706
19	55025001	55050000	LOC101117706
19	55000001	55025000	LOC101117706
19	55000001	55025000	LOC101117706
19	55200001	55225000	LOC101117971
19	55175001	55200001	LOC101117971
19	55175001	55200000	LOC101117971
19	55150001	55175000	LOC101117971
19	55175001	55200000	LOC101117971
19	55150001	55200000	LOC101117971
19	55150001	55175000	LOC101117971
19	55150001	55175000	LOC101117971
19	33250001	33275000	LOC105603449
19	33250001	33300000	LOC105603449
19	59775001	59800001	LOC114109385
19	59775001	59800000	LOC114109385
19	34425001	34450001	LOC114109432
19	49050001	49100000	LOC114109440
19	49050001	49100000	LOC114109441
19	49100001	49125000	LOC114109443
19	49100001	49125000	LOC114109443
19	54925001	54950000	LTF
19	54925001	54950001	LTF
19	33200001	33225000	MITF
19	33250001	33275000	MITF
19	33250001	33300000	MITF
19	33275001	33300000	MITF
19	33100001	33150000	MITF
19	33100001	33125000	MITF
19	33100001	33125000	MITF
19	33075001	33100001	MITF
19	33100001	33125000	MITF
19	58500001	58550000	MKRN2OS
19	58575001	58600000	PPARG
19	58550001	58600000	PPARG
19	58500001	58550000	TSEN2
19	58525001	58550000	TSEN2
19	58550001	58575000	TSEN2
19	58575001	58600000	TSEN2
19	58550001	58600000	TSEN2
19	58525001	58550000	TSEN2
19	58525001	58550001	TSEN2
19	58550001	58575000	TSEN2
19	58550001	58575000	TSEN2
19	55275001	55300000	XCR1
19	55275001	55300001	XCR1
20	54050001	54075000	BPHL
20	12275001	12300000	CPNE5
20	12275001	12300001	CPNE5
20	52300001	52350000	F13A1
20	52325001	52350000	F13A1
20	52325001	52350000	F13A1
20	52350001	52375000	F13A1
20	52325001	52350001	F13A1
20	52350001	52375000	F13A1
20	47850001	47900000	HIVEP1
20	47875001	47900000	HIVEP1
20	47900001	47925000	HIVEP1
20	47875001	47900000	HIVEP1
20	47900001	47925000	HIVEP1
20	47875001	47900001	HIVEP1
20	14800001	14825000	KIF6
20	14800001	14825000	KIF6
20	12275001	12300000	LOC101102432
20	12275001	12300001	LOC101102432
20	48000001	48025000	LOC105603865
20	47975001	48000001	LOC105603865
20	48000001	48025000	LOC105603865
20	47975001	48000000	LOC105603865
20	48000001	48025000	LOC105603865
20	48000001	48050000	LOC105603865
20	12275001	12300000	RAB44
20	12275001	12300001	RAB44
20	54050001	54075000	RIPK1
21	6750001	6800000	LOC101121468
21	6750001	6775000	LOC101121468
21	6750001	6775000	LOC101121468
21	6725001	6750000	LOC101121468
21	6750001	6775000	LOC101121468
21	6725001	6750001	LOC101121468
21	6750001	6800000	LOC114110159
21	6750001	6775000	LOC114110159
21	6750001	6775000	LOC114110159
21	6725001	6750000	LOC114110159
21	6750001	6775000	LOC114110159
21	6725001	6750001	LOC114110159
22	34550001	34600000	BBIP1
22	34575001	34600000	BBIP1
22	34575001	34600000	BBIP1
22	34600001	34625000	BBIP1
22	34575001	34600001	BBIP1
22	34600001	34625000	BBIP1
22	34600001	34650000	BBIP1
22	34600001	34625000	BBIP1
22	21475001	21500000	GOLGA7B
22	30475001	30500000	LOC105604280
22	30475001	30500001	LOC105604280
22	30500001	30525000	LOC105604280
22	30500001	30525000	LOC105604280
22	31200001	31225000	LOC105604280
22	30975001	31000001	LOC105604280
22	31000001	31025000	LOC105604280
22	31000001	31025000	LOC105604280
22	31000001	31025000	LOC105604280
22	31000001	31050000	LOC105604280
22	31525001	31550001	LOC105604280
22	31550001	31575000	LOC105604280
22	31525001	31550000	LOC105604280
22	31550001	31575000	LOC105604280
22	30500001	30525000	LOC105604280
22	30500001	30550000	LOC105604280
22	31650001	31675000	LOC105604280
22	31600001	31625000	LOC105604280
22	31575001	31600000	LOC105604280
22	31600001	31625000	LOC105604280
22	31575001	31600001	LOC105604280
22	31550001	31575000	LOC105604280
22	31550001	31600000	LOC105604280
22	31575001	31600000	LOC105604280
22	34550001	34575000	PDCD4
22	34550001	34600000	PDCD4
22	34575001	34600000	PDCD4
22	34575001	34600000	PDCD4
22	34600001	34625000	PDCD4
22	34575001	34600001	PDCD4
22	34600001	34625000	PDCD4
22	34600001	34650000	PDCD4
22	34600001	34625000	PDCD4
22	34600001	34625000	SHOC2
22	34600001	34625000	SHOC2
22	34600001	34650000	SHOC2
22	34600001	34625000	SHOC2
22	34625001	34650000	SHOC2
22	34375001	34400000	SMC3
22	34275001	34300001	SMC3
22	34300001	34325000	SMC3
22	34275001	34300000	SMC3
22	34300001	34325000	SMC3
22	34350001	34375000	SMC3
22	34325001	34350000	SMC3
22	34350001	34375000	SMC3
22	34325001	34350001	SMC3
22	34300001	34325000	SMC3
22	34300001	34350000	SMC3
22	34325001	34350000	SMC3
22	34350001	34400000	SMC3
22	34350001	34375000	SMC3
23	34450001	34475000	CHST9
24	9750001	9800000	CIITA
24	21900001	21925000	EARS2
24	21850001	21900000	EARS2
24	21875001	21900000	EARS2
24	21875001	21900000	EARS2
24	21900001	21925000	EARS2
24	21875001	21900001	EARS2
24	38800001	38850000	EIF2AK1
24	21850001	21900000	GGA2
24	21875001	21900000	GGA2
24	21875001	21900000	GGA2
24	21875001	21900001	GGA2
24	1250001	1275000	JPT2
24	1250001	1275000	JPT2
24	1250001	1300000	JPT2
24	1250001	1275000	JPT2
24	9750001	9800000	LOC105604655
24	38800001	38850000	LOC114110574
24	38800001	38850000	LOC114110621
24	1275001	1300000	MAPK8IP3
24	1250001	1275000	MAPK8IP3
24	1250001	1275000	MAPK8IP3
24	1250001	1300000	MAPK8IP3
24	1250001	1275000	MAPK8IP3
24	21900001	21925000	NDUFAB1
24	21900001	21925000	NDUFAB1
24	1275001	1300000	NME3
24	1250001	1300000	NME3
24	21900001	21925000	UBFD1
24	21900001	21925000	UBFD1
25	36150001	36175000	PPIF
25	36150001	36175000	PPIF
25	35925001	35950001	ZMIZ1
25	35925001	35950000	ZMIZ1
25	36100001	36150000	ZMIZ1
25	36125001	36150000	ZMIZ1
[truncated: 5 more rows]

## Sheet: Table S8
Supplementary Table S8. GO and KEGG enrichment analysis of DOR candidate genes by three methods
Category	Term	Count	PValue	Genes
GOTERM_BP_DIRECT	GO:0051601~exocyst localization	5	1.10562e-05	LOC114109057, LOC101122983, LOC114109056, LOC105605761, LOC105605780
GOTERM_BP_DIRECT	GO:0007204~positive regulation of cytosolic calcium ion concentration	8	6.03512e-05	LOC101103766, PTGER4, XCR1, CCRL2, CXCR6, LOC101117971, LOC101117706, CCR3
GOTERM_BP_DIRECT	GO:0019722~calcium-mediated signaling	7	7.04478e-05	LOC101103766, XCR1, CCRL2, CXCR6, LOC101117971, LOC101117706, CCR3
GOTERM_BP_DIRECT	GO:0006935~chemotaxis	6	0.00010679	XCR1, CCRL2, CXCR6, LOC101117971, LOC101117706, CCR3
GOTERM_BP_DIRECT	GO:0060326~cell chemotaxis	6	0.000242026	LOC101103766, XCR1, CCRL2, CXCR6, LOC101117971, CCR3
GOTERM_BP_DIRECT	GO:0006954~inflammatory response	10	0.00100914	LOC101103766, PTGER4, CIITA, TSPAN18, CCRL2, CELA1, CXCR6, LOC101117971, LOC101117706, CCR3
GOTERM_BP_DIRECT	GO:0006887~exocytosis	6	0.00174492	LOC114109057, LOC101122983, LOC114109056, LOC105605761, LIN7A, LOC105605780
GOTERM_BP_DIRECT	GO:0021527~spinal cord association neuron differentiation	3	0.00315825	GSX1, LHX5, WNT1
GOTERM_BP_DIRECT	GO:0071277~cellular response to calcium ion	4	0.0187938	PRKAA1, CPNE5, SYT1, PPIF
GOTERM_BP_DIRECT	GO:0060348~bone development	3	0.0210149	TTC9, EPYC, WNT1
GOTERM_BP_DIRECT	GO:0007275~multicellular organism development	6	0.0371142	DHH, FLT3, INSR, CDH16, WNT1, DKK3
GOTERM_BP_DIRECT	GO:1901098~positive regulation of autophagosome maturation	2	0.0371716	FYCO1, CALCOCO2
GOTERM_BP_DIRECT	GO:0031349~positive regulation of defense response	2	0.0371716	RIPK1, BPHL
GOTERM_BP_DIRECT	GO:0050729~positive regulation of inflammatory response	3	0.0389157	NFKBIZ, PDCD4, LOC101117706
GOTERM_BP_DIRECT	GO:0006468~protein phosphorylation	11	0.0426286	FGR, TBCK, CDK19, PRKAA1, NEK5, FLT3, EIF2AK1, SIK3, AAK1, SIK1, RIPK1
GOTERM_BP_DIRECT	GO:1904262~negative regulation of TORC1 signaling	3	0.0447972	PRKAA1, SAR1B, UBE2N
GOTERM_BP_DIRECT	GO:0010812~negative regulation of cell-substrate adhesion	2	0.0492538	WNT1, CORO2B
GOTERM_BP_DIRECT	GO:0090594~inflammatory response to wounding	2	0.0492538	NFKBIZ, LOC101117706
GOTERM_BP_DIRECT	GO:0060400~negative regulation of growth hormone receptor signaling pathway	2	0.0492538	SOCS2, LEPROT
GOTERM_BP_DIRECT	GO:0009097~isoleucine biosynthetic process	2	0.0492538	SDS, SDSL
GOTERM_CC_DIRECT	GO:0000145~exocyst	5	0.000210943	LOC114109057, LOC101122983, LOC114109056, LOC105605761, LOC105605780
GOTERM_CC_DIRECT	GO:0000794~condensed nuclear chromosome	3	0.0111578	AGO3, DMC1, NCAPG2
GOTERM_CC_DIRECT	GO:0005789~endoplasmic reticulum membrane	17	0.0112219	LMBR1L, CERS4, SEC24A, CAMLG, DHH, SAR1B, TMTC2, RRBP1, PTGS1, LOC101105610, ORMDL3, ATP13A4, ESYT2, KDELR3, UGT1A9, EXTL3, UGT1A6
GOTERM_MF_DIRECT	GO:0016493~C-C chemokine receptor activity	7	4.55039e-06	LOC101103766, XCR1, CCRL2, CXCR6, LOC101117971, LOC101117706, CCR3
GOTERM_MF_DIRECT	GO:0000149~SNARE binding	7	0.00018309	LOC114109057, SEC24A, LOC101122983, SYT1, LOC114109056, LOC105605761, LOC105605780
GOTERM_MF_DIRECT	GO:0035717~chemokine (C-C motif) ligand 7 binding	3	0.000502242	LOC101103766, LOC101117971, LOC101117706
GOTERM_MF_DIRECT	GO:0019957~C-C chemokine binding	4	0.00620726	XCR1, CCRL2, CXCR6, CCR3
GOTERM_MF_DIRECT	GO:0005509~calcium ion binding	18	0.00810963	FBN3, SYT1, DHH, HPCAL1, PPP2R3A, LRP8, RAB44, ADGRE5, SMOC1, ADGRE3, S100A6, DAG1, SPOCK1, S100A5, ESYT2, PLCH2, LALBA, CDH16
GOTERM_MF_DIRECT	GO:0004672~protein kinase activity	7	0.016083	TBCK, NEK5, EIF2AK1, FPGT, AAK1, RIPK1, BPHL
GOTERM_MF_DIRECT	GO:0005524~ATP binding	30	0.0161092	CIITA, PRKAA1, FLT3, SMC3, BPHL, HSPH1, STK35, FPGT, RIPK1, EARS2, DDX17, DNAH12, CDK19, NEK5, EIF2AK1, DDX11, INSR, NME3, CTPS1, KIF6, FGR, RAD51B, TBCK, DMC1, SIK3, UBE2N, AAK1, ATP13A4, SIK1, MYO1F
GOTERM_MF_DIRECT	GO:0004794~threonine deaminase activity	2	0.0385561	SDS, SDSL
GOTERM_MF_DIRECT	GO:0071791~chemokine (C-C motif) ligand 5 binding	2	0.0385561	LOC101103766, LOC101117971
GOTERM_MF_DIRECT	GO:0000213~tRNA-intron endonuclease activity	2	0.0385561	PPARG, TSEN2
GOTERM_MF_DIRECT	GO:0003690~double-stranded DNA binding	4	0.0451995	RAD51B, DMC1, MND1, SMC3
GOTERM_MF_DIRECT	GO:0005515~protein binding	40	0.0475738	KANK2, CIITA, PELI2, TMTC2, LDLRAD3, SMC3, LRP8, EHBP1, SIPA1L1, EPYC, SCMH1, SPOCK1, TNR, SHOC2, RIPK1, MALRD1, TNS2, LOC114110159, PPFIA2, ZBTB17, LRRIQ3, TTC33, MCRS1, SPATS2, PRPF40B, KERA, FNDC3A, ATRN, AHI1, TTC9, COL2A1, PDE10A, BIN2, AGO3, LOC101121244, SMOC1, LOC101121468, FKBP4, LRRC3C, CD320
KEGG_PATHWAY	oas05410:Hypertrophic cardiomyopathy	7	0.00608974	SLC8A3, PRKAA1, LAMA2, CACNA2D1, PRKAG1, CACNA2D3, DAG1

## Sheet: Table S9
Supplementary Table S9. QTLs Overlapped with Candidate Selected Regions
Chromosome	QTL traits	QTL start site(bp)	QTL end site (bp)	QTL information
1	Body weight QTL	16185678	16185682	QTL ID=213856
2	Milk protein percentage QTL	255201791	255201795	QTL ID=57685
3	Staple strength QTL	115777591	115777595	QTL ID=221144
3	Staple strength QTL	115777592	115777596	QTL ID=221140
3	Staple strength QTL	115777593	115777597	QTL ID=221145
3	Fecal oocyst count QTL	122792894	122792898	QTL ID=282188
3	Teat number QTL	124965699	124965703	QTL ID=137068
3	Mean fiber diameter QTL	133702405	133702409	QTL ID=277159
3	Fecal egg count QTL	144430138	144430142	QTL ID=285195
3	Staple length QTL	147428867	147428871	QTL ID=238740
3	Milk protein percentage QTL	147469053	147469057	QTL ID=224780
3	Rennet coagulation time QTL	147491329	147491333	QTL ID=107613
3	Milk protein percentage QTL	147493103	147493107	QTL ID=57707
3	Milk fat percentage QTL	147493103	147493107	QTL ID=57708
4	Teat number QTL	37972045	37972049	QTL ID=137070
5	Milk yield QTL	83766243	83766247	QTL ID=169435
6	Milk fat yield QTL	31838086	31838090	QTL ID=169250
7	Milk fat yield QTL	101552702	101552706	QTL ID=169157
7	Milk protein yield QTL	101552702	101552706	QTL ID=169156
7	Milk yield QTL	101552702	101552706	QTL ID=169158
7	Milk fat yield QTL	101589547	101589551	QTL ID=169175
7	Milk yield QTL	101589547	101589551	QTL ID=169174
7	Milk fat yield QTL	102488372	102488376	QTL ID=169529
7	Milk protein yield QTL	102488372	102488376	QTL ID=169528
7	Milk yield QTL	102488372	102488376	QTL ID=169530
10	Horn type QTL	30850503	30850507	QTL ID=161498
10	Horn type QTL	30850503	30850507	QTL ID=161428
10	Horn type QTL	30859296	30859300	QTL ID=161499
10	Horn type QTL	30859296	30859300	QTL ID=161429
10	Offspring number QTL	33848900	33848904	QTL ID=256117
10	Horn type QTL	48632690	48632694	QTL ID=161423
10	Milk protein percentage QTL	58335167	58335171	QTL ID=300890
12	Body weight QTL	74177367	74177371	QTL ID=302105
13	Water holding capacity QTL	63286564	63286568	QTL ID=286791
19	Hoof pigmentation QTL	33097910	33097914	QTL ID=286345
19	Gastrointestinal nematode resistance QTL	55087938	55087942	QTL ID=180512
19	Fiber diameter standard deviation QTL	55161369	55161373	QTL ID=221116
19	Fiber diameter standard deviation QTL	55161394	55161398	QTL ID=221117
20	Milk protein percentage QTL	12275400	12275404	QTL ID=300903
25	Curd firmness QTL	17739295	17739299	QTL ID=224773
